# Supplementary material for: Dihydro­nium hexa­kis[bromido/chlorido(0.75/0.25)]dicadmate(II)–triphenyl­phosphine oxide (1/6)
Source: Acta Crystallogr Sect E Struct Rep Online. 2009 Jun 6;65(Pt 7):m720. doi: 10.1107/S1600536809020388 (PMC2969192; doi:10.1107/S1600536809020388)
Supplement: Supplementary file 1 [file e-65-0m720-sup1.cif]

##############################################################################
###                                                                        ###
###        Electronic paper (Acta Crystallographica Section E)             ###
###                                                                        ###
##############################################################################
#                                                                            #
# This CIF contains the data in a paper accepted for publication in Acta     #
# Crystallographica Section E. It conforms to the requirements of Notes      #
# for Authors for Section E, and has been peer reviewed under the auspices   #
# of the IUCr Commission on Journals.                                        #
#                                                                            #
# Full details of the Crystallographic Information File format               #
# are given in the paper "The Crystallographic Information File (CIF):       #
# a New Standard Archive File for Crystallography" by S. R. Hall, F. H.      #
# Allen and I. D. Brown [Acta Cryst. (1991), A47, 655-685].                  #
#                                                                            #
# The current version of the core CIF dictionary is obtainable from          #
# ftp://ftp.iucr.org/pub/cif_core.dic. The current version number is 2.4.    #
#                                                                            #
# Software is freely available for graphical display of the structure(s) in  #
# this CIF.  For information consult the CIF home page http://www.iucr.org/  #
# cif/home.html                                                              #
#                                                                            #
# This file may be used for bona fide research purposes within the           #
# scientific community so long as proper attribution is given to the journal # 
# article from which it was obtained.                                        #
#                                                                            #
##############################################################################
                                             
data_global
_audit_creation_method     SHELXL-97
_journal_date_recd_electronic     2009-05-27
_journal_date_accepted     2009-05-28
_journal_name_full     'Acta Crystallographica, Section E'
_journal_year     2009
_journal_volume     65
_journal_issue      7
_journal_page_first     m720
_journal_page_last     m720
_journal_paper_category     QM
_journal_coeditor_code     TK2468
_publ_contact_author
;
Dr. Seik Weng Ng
Department of Chemistry
University of Malaya
50603 Kuala Lumpur
Malaysia
;
_publ_contact_author_email     seikweng@um.edu.my
_publ_contact_author_fax     '03 7967 4193'
_publ_contact_author_phone     '03 7967 6778'
_publ_section_title
;
Dihydronium
hexakis[bromido/chlorido(0.75/0.25)]dicadmate(II)--triphenylphosphine
oxide (1/6)
;
loop_
    _publ_author_name
    _publ_author_address
    'Lo, Kong Mun'
;
Department of Chemistry
University of Malaya
50603 Kuala Lumpur
Malaysia
;
    'Ng, Seik Weng'
;
Department of Chemistry
University of Malaya
50603 Kuala Lumpur
Malaysia
;
_publ_section_synopsis     .
data_I
_audit_creation_method     SHELXL-97
_chemical_name_systematic
;
Dihydronium
hexakis[bromido/chlorido(0.75/0.25)]dicadmate(II)--triphenylphosphine
oxide (1/6)
;
_chemical_name_common     ?
_chemical_formula_moiety     '2(H3 O +), Br4.5 Cd2 Cl1.5 2-, 6(C18 H15 O P)'
_chemical_formula_sum     'C108 H96 Br4.50 Cd2 Cl1.50 O8 P6'
_chemical_formula_iupac     '(H3 O)2 [Cd2 Br4.5 Cl1.5], 6C18 H15 O P'
_chemical_formula_weight     2345.24
_chemical_melting_point     ?
_symmetry_cell_setting     Triclinic
_symmetry_space_group_name_H-M     'P -1'
_symmetry_space_group_name_Hall     '-P 1'
loop_
    _symmetry_equiv_pos_as_xyz
    'x, y, z'
    '-x, -y, -z'
_cell_length_a     11.1623(2)
_cell_length_b     15.0677(3)
_cell_length_c     16.0911(3)
_cell_angle_alpha     75.4990(10)
_cell_angle_beta     81.0130(10)
_cell_angle_gamma     79.6050(10)
_cell_volume     2559.57(8)
_cell_formula_units_Z     1
_cell_measurement_reflns_used     5205
_cell_measurement_theta_min     2.2
_cell_measurement_theta_max     27.5
_cell_measurement_temperature     133(2)
_exptl_crystal_description     'Irregular block'
_exptl_crystal_colour     Colorless
_exptl_crystal_size_max     0.20
_exptl_crystal_size_mid     0.10
_exptl_crystal_size_min     0.05
_exptl_crystal_density_diffrn     1.521
_exptl_crystal_density_meas     ?
_exptl_crystal_density_method     'not measured'
_exptl_crystal_F_000     1177
_exptl_absorpt_coefficient_mu     2.360
_exptl_absorpt_correction_type     Multi-scan
_exptl_absorpt_process_details     '(SADABS; Sheldrick, 1996)'
_exptl_absorpt_correction_T_min     0.650
_exptl_absorpt_correction_T_max     0.891
_diffrn_ambient_temperature     133(2)
_diffrn_radiation_type     MoK\a
_diffrn_radiation_wavelength     0.71073
_diffrn_radiation_source     'fine-focus sealed tube'
_diffrn_radiation_monochromator     graphite
_diffrn_measurement_device_type     'Bruker SMART APEX'
_diffrn_measurement_method     \w
_diffrn_detector_area_resol_mean     ?
_diffrn_reflns_number     21253
_diffrn_reflns_av_R_equivalents     0.028
_diffrn_reflns_av_sigmaI/netI     0.053
_diffrn_reflns_theta_min     1.41
_diffrn_reflns_theta_max     27.50
_diffrn_reflns_theta_full     27.5
_diffrn_measured_fraction_theta_max     0.981
_diffrn_measured_fraction_theta_full     0.981
_diffrn_reflns_limit_h_min     -13
_diffrn_reflns_limit_h_max     14
_diffrn_reflns_limit_k_min     -19
_diffrn_reflns_limit_k_max     19
_diffrn_reflns_limit_l_min     -20
_diffrn_reflns_limit_l_max     20
_diffrn_standards_number     0
_diffrn_standards_interval_count     0
_diffrn_standards_interval_time     0
_diffrn_standards_decay_%     0
_reflns_number_total     11527
_reflns_number_gt     8297
_reflns_threshold_expression     I>2\s(I)
_refine_ls_structure_factor_coef     Fsqd
_refine_ls_matrix_type     full
_refine_ls_R_factor_all     0.063
_refine_ls_R_factor_gt     0.036
_refine_ls_wR_factor_gt     0.083
_refine_ls_wR_factor_ref     0.096
_refine_ls_goodness_of_fit_ref     0.98
_refine_ls_restrained_S_all     0.98
_refine_ls_number_reflns     11527
_refine_ls_number_parameters     601
_refine_ls_number_restraints     7
_refine_ls_hydrogen_treatment     mixed
_refine_ls_weighting_scheme     calc
_refine_ls_weighting_details
                 'calc w=1/[\s^2^(Fo^2^)+(0.0497P)^2^] where P=(Fo^2^+2Fc^2^)/3'
_atom_sites_solution_hydrogens     geom
_atom_sites_solution_primary     direct
_atom_sites_solution_secondary     difmap
_refine_ls_shift/su_max     0.001
_refine_ls_shift/su_mean     0.001
_refine_diff_density_max     0.93
_refine_diff_density_min     -0.56
_refine_ls_extinction_method     none
_refine_ls_extinction_coef     ?
loop_
    _atom_type_symbol
    _atom_type_description
    _atom_type_scat_dispersion_real
    _atom_type_scat_dispersion_imag
    _atom_type_scat_source
    'C' 'C' 0.0033 0.0016
                         'International Tables Vol C Tables 4.2.6.8 and 6.1.1.4'
    'H' 'H' 0.0000 0.0000
                         'International Tables Vol C Tables 4.2.6.8 and 6.1.1.4'
    'O' 'O' 0.0106 0.0060
                         'International Tables Vol C Tables 4.2.6.8 and 6.1.1.4'
    'P' 'P' 0.1023 0.0942
                         'International Tables Vol C Tables 4.2.6.8 and 6.1.1.4'
    'Cl' 'Cl' 0.1484 0.1585
                         'International Tables Vol C Tables 4.2.6.8 and 6.1.1.4'
    'Br' 'Br' -0.2901 2.4595
                         'International Tables Vol C Tables 4.2.6.8 and 6.1.1.4'
    'Cd' 'Cd' -0.8075 1.2024
                         'International Tables Vol C Tables 4.2.6.8 and 6.1.1.4'
_computing_data_collection     'APEX2 (Bruker, 2007)'
_computing_cell_refinement     'SAINT (Bruker, 2007)'
_computing_data_reduction     'SAINT (Bruker, 2007)'
_computing_structure_solution     'SHELXS97 (Sheldrick, 2008)'
_computing_structure_refinement     'SHELXL97 (Sheldrick, 2008)'
_computing_molecular_graphics     'X-SEED (Barbour, 2001)'
_computing_publication_material     'publCIF (Westrip, 2009)'
loop_
    _atom_site_type_symbol
    _atom_site_label
    _atom_site_fract_x
    _atom_site_fract_y
    _atom_site_fract_z
    _atom_site_U_iso_or_equiv
    _atom_site_adp_type
    _atom_site_calc_flag
    _atom_site_refinement_flags
    _atom_site_occupancy
    _atom_site_disorder_assembly
    _atom_site_disorder_group
    Cd Cd1 0.49843(2) 0.596709(15) 0.544155(16) 0.02993(7) Uani d . 1 . .
    Br Br1 0.31897(4) 0.52389(3) 0.50664(3) 0.03634(15) Uani d P 0.6434(11) . .
    Br Br2 0.47394(4) 0.56628(3) 0.70646(3) 0.04195(15) Uani d P 0.7468(11) . .
    Br Br3 0.51554(4) 0.75339(3) 0.44674(3) 0.04616(15) Uani d P 0.8598(11) . .
    Cl Cl1 0.31897(4) 0.52389(3) 0.50664(3) 0.03634(15) Uani d P 0.36 . .
    Cl Cl2 0.47394(4) 0.56628(3) 0.70646(3) 0.04195(15) Uani d P 0.25 . .
    Cl Cl3 0.51554(4) 0.75339(3) 0.44674(3) 0.04616(15) Uani d P 0.14 . .
    P P1 0.77902(8) 0.75651(6) 0.79120(6) 0.03052(19) Uani d . 1 . .
    P P2 1.04703(7) 0.76284(5) 1.06470(5) 0.02452(17) Uani d . 1 . .
    P P3 1.10446(7) 1.03723(5) 0.71506(5) 0.02213(17) Uani d . 1 . .
    O O1 0.8679(2) 0.78431(15) 0.83765(15) 0.0373(6) Uani d . 1 . .
    O O2 1.0201(2) 0.86060(14) 1.01185(13) 0.0307(5) Uani d . 1 . .
    O O3 0.98970(18) 1.02236(14) 0.77588(13) 0.0285(5) Uani d . 1 . .
    O O4 0.8825(2) 0.91749(16) 0.89733(14) 0.0289(5) Uani d D 1 . .
    H H41 0.876(4) 0.8710(17) 0.878(2) 0.16(3) Uiso d D 1 . .
    H H42 0.927(2) 0.898(2) 0.9383(13) 0.038(11) Uiso d D 1 . .
    H H43 0.920(3) 0.9536(19) 0.8569(14) 0.052(12) Uiso d D 1 . .
    C C1 0.6446(3) 0.7263(2) 0.8628(2) 0.0353(8) Uani d . 1 . .
    C C2 0.5511(4) 0.7959(3) 0.8795(3) 0.0566(11) Uani d . 1 . .
    H H2 0.5522 0.8574 0.8458 0.068 Uiso calc R 1 . .
    C C3 0.4570(4) 0.7774(4) 0.9440(3) 0.0773(15) Uani d . 1 . .
    H H3 0.3938 0.8260 0.9548 0.093 Uiso calc R 1 . .
    C C4 0.4536(4) 0.6895(4) 0.9928(3) 0.0697(14) Uani d . 1 . .
    H H4 0.3879 0.6767 1.0372 0.084 Uiso calc R 1 . .
    C C5 0.5457(5) 0.6194(4) 0.9774(3) 0.0672(13) Uani d . 1 . .
    H H5 0.5444 0.5583 1.0121 0.081 Uiso calc R 1 . .
    C C6 0.6409(4) 0.6371(3) 0.9114(2) 0.0511(10) Uani d . 1 . .
    H H6 0.7029 0.5882 0.8999 0.061 Uiso calc R 1 . .
    C C7 0.8528(3) 0.6591(2) 0.7477(2) 0.0332(8) Uani d . 1 . .
    C C8 0.9792(3) 0.6371(3) 0.7442(3) 0.0462(9) Uani d . 1 . .
    H H8 1.0241 0.6719 0.7666 0.055 Uiso calc R 1 . .
    C C9 1.0404(4) 0.5647(3) 0.7082(3) 0.0560(11) Uani d . 1 . .
    H H9 1.1270 0.5493 0.7069 0.067 Uiso calc R 1 . .
    C C10 0.9760(5) 0.5152(3) 0.6743(2) 0.0549(11) Uani d . 1 . .
    H H10 1.0183 0.4662 0.6487 0.066 Uiso calc R 1 . .
    C C11 0.8506(4) 0.5363(2) 0.6773(2) 0.0502(11) Uani d . 1 . .
    H H11 0.8068 0.5017 0.6537 0.060 Uiso calc R 1 . .
    C C12 0.7870(4) 0.6077(2) 0.7145(2) 0.0389(8) Uani d . 1 . .
    H H12 0.7002 0.6214 0.7173 0.047 Uiso calc R 1 . .
    C C13 0.7263(3) 0.8497(2) 0.7052(2) 0.0313(7) Uani d . 1 . .
    C C14 0.6436(3) 0.8396(3) 0.6530(3) 0.0484(10) Uani d . 1 . .
    H H14 0.6134 0.7824 0.6623 0.058 Uiso calc R 1 . .
    C C15 0.6057(4) 0.9135(3) 0.5873(3) 0.0512(11) Uani d . 1 . .
    H H15 0.5499 0.9062 0.5515 0.061 Uiso calc R 1 . .
    C C16 0.6466(3) 0.9969(3) 0.5729(2) 0.0412(9) Uani d . 1 . .
    H H16 0.6193 1.0470 0.5277 0.049 Uiso calc R 1 . .
    C C17 0.7274(3) 1.0074(3) 0.6243(2) 0.0449(9) Uani d . 1 . .
    H H17 0.7564 1.0650 0.6149 0.054 Uiso calc R 1 . .
    C C18 0.7670(3) 0.9338(2) 0.6903(2) 0.0375(8) Uani d . 1 . .
    H H18 0.8230 0.9417 0.7256 0.045 Uiso calc R 1 . .
    C C19 1.1078(3) 0.6836(2) 0.9960(2) 0.0301(7) Uani d . 1 . .
    C C20 1.0993(3) 0.5894(2) 1.0225(2) 0.0347(8) Uani d . 1 . .
    H H20 1.0559 0.5655 1.0768 0.042 Uiso calc R 1 . .
    C C21 1.1544(3) 0.5306(2) 0.9692(3) 0.0419(9) Uani d . 1 . .
    H H21 1.1482 0.4664 0.9868 0.050 Uiso calc R 1 . .
    C C22 1.2189(4) 0.5656(3) 0.8899(3) 0.0481(10) Uani d . 1 . .
    H H22 1.2572 0.5249 0.8538 0.058 Uiso calc R 1 . .
    C C23 1.2275(4) 0.6582(3) 0.8635(2) 0.0480(10) Uani d . 1 . .
    H H23 1.2718 0.6815 0.8093 0.058 Uiso calc R 1 . .
    C C24 1.1713(3) 0.7180(2) 0.9162(2) 0.0377(8) Uani d . 1 . .
    H H24 1.1763 0.7824 0.8977 0.045 Uiso calc R 1 . .
    C C25 0.9143(3) 0.72130(19) 1.1300(2) 0.0255(7) Uani d . 1 . .
    C C26 0.8974(3) 0.7105(2) 1.2190(2) 0.0304(7) Uani d . 1 . .
    H H26 0.9599 0.7209 1.2477 0.036 Uiso calc R 1 . .
    C C27 0.7889(3) 0.6842(2) 1.2662(2) 0.0397(8) Uani d . 1 . .
    H H27 0.7774 0.6768 1.3272 0.048 Uiso calc R 1 . .
    C C28 0.6984(3) 0.6691(2) 1.2248(3) 0.0460(10) Uani d . 1 . .
    H H28 0.6247 0.6505 1.2572 0.055 Uiso calc R 1 . .
    C C29 0.7147(3) 0.6810(3) 1.1358(3) 0.0473(10) Uani d . 1 . .
    H H29 0.6515 0.6709 1.1074 0.057 Uiso calc R 1 . .
    C C30 0.8210(3) 0.7070(2) 1.0880(2) 0.0371(8) Uani d . 1 . .
    H H30 0.8312 0.7153 1.0269 0.045 Uiso calc R 1 . .
    C C31 1.1628(3) 0.7585(2) 1.13150(19) 0.0246(6) Uani d . 1 . .
    C C32 1.2048(3) 0.8411(2) 1.1285(2) 0.0276(7) Uani d . 1 . .
    H H32 1.1702 0.8974 1.0931 0.033 Uiso calc R 1 . .
    C C33 1.2963(3) 0.8413(2) 1.1767(2) 0.0390(9) Uani d . 1 . .
    H H33 1.3242 0.8979 1.1745 0.047 Uiso calc R 1 . .
    C C34 1.3477(3) 0.7599(3) 1.2282(2) 0.0419(9) Uani d . 1 . .
    H H34 1.4105 0.7607 1.2614 0.050 Uiso calc R 1 . .
    C C35 1.3079(3) 0.6769(3) 1.2315(2) 0.0379(8) Uani d . 1 . .
    H H35 1.3437 0.6209 1.2666 0.046 Uiso calc R 1 . .
    C C36 1.2160(3) 0.6763(2) 1.1834(2) 0.0330(8) Uani d . 1 . .
    H H36 1.1887 0.6194 1.1856 0.040 Uiso calc R 1 . .
    C C37 1.2285(3) 1.04350(19) 0.7715(2) 0.0245(7) Uani d . 1 . .
    C C38 1.2051(3) 1.0362(2) 0.8601(2) 0.0302(7) Uani d . 1 . .
    H H38 1.1259 1.0267 0.8892 0.036 Uiso calc R 1 . .
    C C39 1.2966(3) 1.0426(2) 0.9059(2) 0.0397(8) Uani d . 1 . .
    H H39 1.2801 1.0374 0.9665 0.048 Uiso calc R 1 . .
    C C40 1.4112(3) 1.0564(3) 0.8646(2) 0.0420(9) Uani d . 1 . .
    H H40 1.4735 1.0615 0.8964 0.050 Uiso calc R 1 . .
    C C41 1.4359(3) 1.0629(3) 0.7761(2) 0.0412(9) Uani d . 1 . .
    H H41A 1.5156 1.0714 0.7475 0.049 Uiso calc R 1 . .
    C C42 1.3450(3) 1.0571(2) 0.7303(2) 0.0340(8) Uani d . 1 . .
    H H42A 1.3618 1.0624 0.6697 0.041 Uiso calc R 1 . .
    C C43 1.0715(3) 1.14445(19) 0.63665(19) 0.0255(7) Uani d . 1 . .
    C C44 0.9536(3) 1.1932(2) 0.6446(2) 0.0297(7) Uani d . 1 . .
    H H44 0.8934 1.1683 0.6886 0.036 Uiso calc R 1 . .
    C C45 0.9236(4) 1.2784(2) 0.5885(2) 0.0397(9) Uani d . 1 . .
    H H45 0.8427 1.3112 0.5936 0.048 Uiso calc R 1 . .
    C C46 1.0109(4) 1.3149(2) 0.5258(2) 0.0466(10) Uani d . 1 . .
    H H46 0.9911 1.3740 0.4886 0.056 Uiso calc R 1 . .
    C C47 1.1273(4) 1.2663(3) 0.5167(3) 0.0542(11) Uani d . 1 . .
    H H47 1.1868 1.2915 0.4723 0.065 Uiso calc R 1 . .
    C C48 1.1586(3) 1.1809(2) 0.5717(2) 0.0425(9) Uani d . 1 . .
    H H48 1.2390 1.1477 0.5649 0.051 Uiso calc R 1 . .
    C C51 1.1527(3) 0.9460(2) 0.65886(19) 0.0248(7) Uani d . 1 . .
    C C52 1.0762(3) 0.9363(2) 0.6022(2) 0.0364(8) Uani d . 1 . .
    H H52 1.0071 0.9821 0.5891 0.044 Uiso calc R 1 . .
    C C53 1.0996(3) 0.8607(2) 0.5647(2) 0.0417(9) Uani d . 1 . .
    H H53 1.0463 0.8541 0.5268 0.050 Uiso calc R 1 . .
    C C54 1.2010(3) 0.7948(2) 0.5830(2) 0.0383(8) Uani d . 1 . .
    H H54 1.2172 0.7425 0.5579 0.046 Uiso calc R 1 . .
    C C55 1.2784(3) 0.8046(2) 0.6371(2) 0.0417(9) Uani d . 1 . .
    H H55 1.3492 0.7599 0.6481 0.050 Uiso calc R 1 . .
    C C56 1.2547(3) 0.8790(2) 0.6762(2) 0.0336(8) Uani d . 1 . .
    H H56 1.3079 0.8842 0.7148 0.040 Uiso calc R 1 . .
loop_
    _atom_site_aniso_label
    _atom_site_aniso_U_11
    _atom_site_aniso_U_22
    _atom_site_aniso_U_33
    _atom_site_aniso_U_12
    _atom_site_aniso_U_13
    _atom_site_aniso_U_23
    Cd1 0.02838(13) 0.02682(13) 0.03454(15) -0.00040(9) -0.00221(10)
                                                                    -0.01039(10)
    Br1 0.0245(2) 0.0356(2) 0.0516(3) 0.00557(16) -0.00932(19) -0.0189(2)
    Br2 0.0390(3) 0.0480(3) 0.0349(3) 0.00852(18) -0.00424(18) -0.0130(2)
    Br3 0.0531(3) 0.0293(2) 0.0501(3) -0.01052(17) 0.0123(2) -0.00627(18)
    Cl1 0.0245(2) 0.0356(2) 0.0516(3) 0.00557(16) -0.00932(19) -0.0189(2)
    Cl2 0.0390(3) 0.0480(3) 0.0349(3) 0.00852(18) -0.00424(18) -0.0130(2)
    Cl3 0.0531(3) 0.0293(2) 0.0501(3) -0.01052(17) 0.0123(2) -0.00627(18)
    P1 0.0294(5) 0.0313(4) 0.0342(5) -0.0064(3) -0.0102(4) -0.0082(4)
    P2 0.0319(4) 0.0191(4) 0.0227(4) -0.0026(3) -0.0059(3) -0.0042(3)
    P3 0.0224(4) 0.0204(4) 0.0212(4) -0.0015(3) -0.0004(3) -0.0027(3)
    O1 0.0388(14) 0.0324(12) 0.0453(15) -0.0043(10) -0.0203(11) -0.0088(11)
    O2 0.0424(14) 0.0239(11) 0.0248(12) -0.0014(9) -0.0087(10) -0.0032(9)
    O3 0.0240(11) 0.0293(11) 0.0265(12) -0.0031(9) 0.0027(9) -0.0002(9)
    O4 0.0318(13) 0.0282(12) 0.0232(12) -0.0044(10) -0.0039(10) 0.0009(10)
    C1 0.037(2) 0.048(2) 0.0265(18) -0.0140(16) -0.0096(15) -0.0085(16)
    C2 0.045(2) 0.058(3) 0.062(3) -0.0005(19) 0.004(2) -0.016(2)
    C3 0.054(3) 0.105(4) 0.065(3) -0.003(3) 0.011(2) -0.024(3)
    C4 0.046(3) 0.119(5) 0.044(3) -0.022(3) -0.001(2) -0.015(3)
    C5 0.077(3) 0.082(3) 0.043(3) -0.040(3) -0.003(2) 0.002(2)
    C6 0.060(3) 0.057(3) 0.036(2) -0.016(2) -0.0075(19) -0.0042(19)
    C7 0.043(2) 0.0297(17) 0.0268(18) -0.0061(14) -0.0080(15) -0.0034(14)
    C8 0.041(2) 0.043(2) 0.055(3) -0.0032(16) -0.0058(18) -0.0131(19)
    C9 0.054(3) 0.050(2) 0.053(3) 0.011(2) -0.002(2) -0.007(2)
    C10 0.090(4) 0.035(2) 0.032(2) 0.002(2) -0.002(2) -0.0052(17)
    C11 0.094(4) 0.0259(19) 0.033(2) -0.015(2) -0.015(2) -0.0005(16)
    C12 0.053(2) 0.0317(18) 0.033(2) -0.0150(16) -0.0104(17) -0.0006(15)
    C13 0.0230(17) 0.0373(18) 0.0339(19) 0.0008(13) -0.0084(14) -0.0096(15)
    C14 0.045(2) 0.040(2) 0.065(3) 0.0020(17) -0.030(2) -0.013(2)
    C15 0.045(2) 0.062(3) 0.053(3) 0.0124(19) -0.0332(19) -0.022(2)
    C16 0.036(2) 0.047(2) 0.035(2) 0.0091(16) -0.0091(16) -0.0056(17)
    C17 0.041(2) 0.049(2) 0.039(2) -0.0114(17) -0.0064(17) 0.0052(18)
    C18 0.037(2) 0.045(2) 0.0312(19) -0.0132(16) -0.0108(15) -0.0003(16)
    C19 0.0349(18) 0.0274(16) 0.0304(18) -0.0001(13) -0.0098(14) -0.0103(14)
    C20 0.039(2) 0.0289(17) 0.040(2) -0.0037(14) -0.0050(16) -0.0141(15)
    C21 0.040(2) 0.0305(18) 0.063(3) 0.0009(15) -0.0147(19) -0.0238(18)
    C22 0.047(2) 0.054(2) 0.049(2) 0.0075(18) -0.0099(19) -0.030(2)
    C23 0.056(3) 0.053(2) 0.033(2) 0.0010(19) -0.0001(18) -0.0168(18)
    C24 0.045(2) 0.0380(19) 0.0288(19) -0.0012(15) -0.0023(16) -0.0105(16)
    C25 0.0270(17) 0.0191(14) 0.0319(18) 0.0009(12) -0.0064(13) -0.0099(13)
    C26 0.0318(18) 0.0304(17) 0.0327(19) -0.0055(13) -0.0053(14) -0.0127(14)
    C27 0.037(2) 0.043(2) 0.039(2) -0.0089(16) 0.0055(16) -0.0129(17)
    C28 0.0265(19) 0.044(2) 0.072(3) -0.0051(15) 0.0046(18) -0.027(2)
    C29 0.031(2) 0.050(2) 0.073(3) -0.0054(16) -0.0127(19) -0.031(2)
    C30 0.033(2) 0.0347(18) 0.049(2) -0.0011(14) -0.0125(17) -0.0188(17)
    C31 0.0269(16) 0.0278(16) 0.0194(15) -0.0050(12) -0.0016(12) -0.0062(13)
    C32 0.0262(17) 0.0302(16) 0.0276(17) -0.0079(13) 0.0015(13) -0.0092(14)
    C33 0.0299(19) 0.045(2) 0.048(2) -0.0136(15) 0.0039(16) -0.0199(18)
    C34 0.0245(18) 0.065(3) 0.042(2) -0.0080(17) -0.0060(16) -0.0217(19)
    C35 0.0294(19) 0.050(2) 0.0303(19) 0.0016(15) -0.0084(15) -0.0034(16)
    C36 0.0345(19) 0.0327(18) 0.0281(18) -0.0057(14) -0.0003(15) -0.0017(14)
    C37 0.0230(16) 0.0189(14) 0.0285(17) -0.0008(11) 0.0008(13) -0.0033(12)
    C38 0.0250(17) 0.0363(18) 0.0278(18) -0.0014(13) -0.0001(14) -0.0083(14)
    C39 0.037(2) 0.054(2) 0.0302(19) -0.0072(16) -0.0008(16) -0.0147(17)
    C40 0.037(2) 0.053(2) 0.041(2) -0.0088(17) -0.0122(17) -0.0137(18)
    C41 0.033(2) 0.052(2) 0.040(2) -0.0152(16) 0.0025(16) -0.0121(18)
    C42 0.0347(19) 0.0400(19) 0.0266(18) -0.0124(15) 0.0008(15) -0.0039(15)
    C43 0.0314(17) 0.0219(15) 0.0216(16) -0.0006(12) -0.0044(13) -0.0037(12)
    C44 0.0338(18) 0.0322(17) 0.0211(16) 0.0033(13) -0.0037(13) -0.0079(14)
    C45 0.058(2) 0.0327(19) 0.0253(18) 0.0140(16) -0.0148(17) -0.0092(15)
    C46 0.072(3) 0.0263(18) 0.039(2) -0.0036(18) -0.021(2) 0.0045(16)
    C47 0.058(3) 0.050(2) 0.041(2) -0.018(2) -0.0057(19) 0.0216(19)
    C48 0.037(2) 0.044(2) 0.036(2) -0.0037(16) -0.0021(16) 0.0080(17)
    C51 0.0278(17) 0.0242(15) 0.0209(16) -0.0038(12) -0.0001(13) -0.0039(12)
    C52 0.0321(19) 0.0363(19) 0.041(2) 0.0053(14) -0.0087(16) -0.0138(16)
    C53 0.039(2) 0.045(2) 0.048(2) -0.0053(16) -0.0091(17) -0.0222(18)
    C54 0.051(2) 0.0277(17) 0.038(2) -0.0037(15) -0.0015(17) -0.0155(15)
    C55 0.046(2) 0.0314(19) 0.043(2) 0.0132(15) -0.0089(18) -0.0109(16)
    C56 0.039(2) 0.0276(17) 0.0328(19) 0.0047(14) -0.0076(15) -0.0088(14)
_geom_special_details
;
 All esds (except the esd in the dihedral angle between two l.s. planes)
 are estimated using the full covariance matrix.  The cell esds are taken
 into account individually in the estimation of esds in distances, angles
 and torsion angles; correlations between esds in cell parameters are only
 used when they are defined by crystal symmetry.  An approximate (isotropic)
 treatment of cell esds is used for estimating esds involving l.s. planes.
;
loop_
    _geom_bond_atom_site_label_1
    _geom_bond_atom_site_label_2
    _geom_bond_site_symmetry_2
    _geom_bond_distance
    _geom_bond_publ_flag
    Cd1 Br3 . 2.5066(4) ?
    Cd1 Br2 . 2.5156(5) ?
    Cd1 Cl1 2_666 2.6479(4) ?
    Cd1 Br1 2_666 2.6479(4) ?
    Cd1 Br1 . 2.6616(5) ?
    Br1 Cd1 2_666 2.6479(4) ?
    P1 O1 . 1.502(2) ?
    P1 C13 . 1.793(3) ?
    P1 C7 . 1.794(3) ?
    P1 C1 . 1.797(3) ?
    P2 O2 . 1.509(2) ?
    P2 C31 . 1.788(3) ?
    P2 C25 . 1.791(3) ?
    P2 C19 . 1.801(3) ?
    P3 O3 . 1.500(2) ?
    P3 C51 . 1.789(3) ?
    P3 C37 . 1.798(3) ?
    P3 C43 . 1.802(3) ?
    O4 H41 . 0.851(10) ?
    O4 H42 . 0.846(10) ?
    O4 H43 . 0.848(10) ?
    C1 C6 . 1.379(5) ?
    C1 C2 . 1.386(5) ?
    C2 C3 . 1.371(6) ?
    C2 H2 . 0.9500 ?
    C3 C4 . 1.364(7) ?
    C3 H3 . 0.9500 ?
    C4 C5 . 1.377(7) ?
    C4 H4 . 0.9500 ?
    C5 C6 . 1.391(6) ?
    C5 H5 . 0.9500 ?
    C6 H6 . 0.9500 ?
    C7 C8 . 1.385(5) ?
    C7 C12 . 1.400(5) ?
    C8 C9 . 1.384(5) ?
    C8 H8 . 0.9500 ?
    C9 C10 . 1.376(6) ?
    C9 H9 . 0.9500 ?
    C10 C11 . 1.374(6) ?
    C10 H10 . 0.9500 ?
    C11 C12 . 1.390(5) ?
    C11 H11 . 0.9500 ?
    C12 H12 . 0.9500 ?
    C13 C18 . 1.374(5) ?
    C13 C14 . 1.393(5) ?
    C14 C15 . 1.384(5) ?
    C14 H14 . 0.9500 ?
    C15 C16 . 1.367(5) ?
    C15 H15 . 0.9500 ?
    C16 C17 . 1.368(5) ?
    C16 H16 . 0.9500 ?
    C17 C18 . 1.390(5) ?
    C17 H17 . 0.9500 ?
    C18 H18 . 0.9500 ?
    C19 C24 . 1.391(5) ?
    C19 C20 . 1.392(4) ?
    C20 C21 . 1.384(4) ?
    C20 H20 . 0.9500 ?
    C21 C22 . 1.392(5) ?
    C21 H21 . 0.9500 ?
    C22 C23 . 1.370(5) ?
    C22 H22 . 0.9500 ?
    C23 C24 . 1.392(5) ?
    C23 H23 . 0.9500 ?
    C24 H24 . 0.9500 ?
    C25 C26 . 1.387(4) ?
    C25 C30 . 1.400(4) ?
    C26 C27 . 1.391(4) ?
    C26 H26 . 0.9500 ?
    C27 C28 . 1.373(5) ?
    C27 H27 . 0.9500 ?
    C28 C29 . 1.386(6) ?
    C28 H28 . 0.9500 ?
    C29 C30 . 1.373(5) ?
    C29 H29 . 0.9500 ?
    C30 H30 . 0.9500 ?
    C31 C32 . 1.396(4) ?
    C31 C36 . 1.399(4) ?
    C32 C33 . 1.376(5) ?
    C32 H32 . 0.9500 ?
    C33 C34 . 1.381(5) ?
    C33 H33 . 0.9500 ?
    C34 C35 . 1.386(5) ?
    C34 H34 . 0.9500 ?
    C35 C36 . 1.380(5) ?
    C35 H35 . 0.9500 ?
    C36 H36 . 0.9500 ?
    C37 C42 . 1.389(4) ?
    C37 C38 . 1.390(4) ?
    C38 C39 . 1.379(5) ?
    C38 H38 . 0.9500 ?
    C39 C40 . 1.373(5) ?
    C39 H39 . 0.9500 ?
    C40 C41 . 1.389(5) ?
    C40 H40 . 0.9500 ?
    C41 C42 . 1.371(5) ?
    C41 H41A . 0.9500 ?
    C42 H42A . 0.9500 ?
    C43 C48 . 1.389(4) ?
    C43 C44 . 1.391(4) ?
    C44 C45 . 1.390(4) ?
    C44 H44 . 0.9500 ?
    C45 C46 . 1.371(5) ?
    C45 H45 . 0.9500 ?
    C46 C47 . 1.377(5) ?
    C46 H46 . 0.9500 ?
    C47 C48 . 1.387(5) ?
    C47 H47 . 0.9500 ?
    C48 H48 . 0.9500 ?
    C51 C56 . 1.392(4) ?
    C51 C52 . 1.392(4) ?
    C52 C53 . 1.384(4) ?
    C52 H52 . 0.9500 ?
    C53 C54 . 1.380(5) ?
    C53 H53 . 0.9500 ?
    C54 C55 . 1.368(5) ?
    C54 H54 . 0.9500 ?
    C55 C56 . 1.382(4) ?
    C55 H55 . 0.9500 ?
    C56 H56 . 0.9500 ?
loop_
    _geom_angle_atom_site_label_1
    _geom_angle_atom_site_label_2
    _geom_angle_atom_site_label_3
    _geom_angle_site_symmetry_1
    _geom_angle_site_symmetry_3
    _geom_angle
    _geom_angle_publ_flag
    Br3 Cd1 Br2 . . 123.627(16) ?
    Br3 Cd1 Cl1 . 2_666 108.515(16) ?
    Br2 Cd1 Cl1 . 2_666 108.971(16) ?
    Br3 Cd1 Br1 . 2_666 108.515(16) ?
    Br2 Cd1 Br1 . 2_666 108.971(16) ?
    Cl1 Cd1 Br1 2_666 2_666 0.00(2) ?
    Br3 Cd1 Br1 . . 110.821(17) ?
    Br2 Cd1 Br1 . . 105.115(17) ?
    Cl1 Cd1 Br1 2_666 . 96.353(14) ?
    Br1 Cd1 Br1 2_666 . 96.353(14) ?
    Cd1 Br1 Cd1 2_666 . 83.647(14) ?
    O1 P1 C13 . . 111.51(14) ?
    O1 P1 C7 . . 109.07(15) ?
    C13 P1 C7 . . 109.32(15) ?
    O1 P1 C1 . . 111.14(15) ?
    C13 P1 C1 . . 106.26(16) ?
    C7 P1 C1 . . 109.49(16) ?
    O2 P2 C31 . . 108.70(13) ?
    O2 P2 C25 . . 113.11(13) ?
    C31 P2 C25 . . 109.99(14) ?
    O2 P2 C19 . . 110.91(14) ?
    C31 P2 C19 . . 106.83(14) ?
    C25 P2 C19 . . 107.12(14) ?
    O3 P3 C51 . . 111.76(13) ?
    O3 P3 C37 . . 111.35(13) ?
    C51 P3 C37 . . 107.96(14) ?
    O3 P3 C43 . . 107.67(13) ?
    C51 P3 C43 . . 108.35(13) ?
    C37 P3 C43 . . 109.71(14) ?
    H41 O4 H42 . . 107.4(16) ?
    H41 O4 H43 . . 107.4(16) ?
    H42 O4 H43 . . 108.3(15) ?
    C6 C1 C2 . . 118.9(4) ?
    C6 C1 P1 . . 121.0(3) ?
    C2 C1 P1 . . 119.4(3) ?
    C3 C2 C1 . . 121.0(4) ?
    C3 C2 H2 . . 119.5 ?
    C1 C2 H2 . . 119.5 ?
    C4 C3 C2 . . 120.3(5) ?
    C4 C3 H3 . . 119.9 ?
    C2 C3 H3 . . 119.9 ?
    C3 C4 C5 . . 119.7(4) ?
    C3 C4 H4 . . 120.2 ?
    C5 C4 H4 . . 120.2 ?
    C4 C5 C6 . . 120.5(5) ?
    C4 C5 H5 . . 119.7 ?
    C6 C5 H5 . . 119.7 ?
    C1 C6 C5 . . 119.6(4) ?
    C1 C6 H6 . . 120.2 ?
    C5 C6 H6 . . 120.2 ?
    C8 C7 C12 . . 119.6(3) ?
    C8 C7 P1 . . 118.4(3) ?
    C12 C7 P1 . . 121.9(3) ?
    C9 C8 C7 . . 120.4(4) ?
    C9 C8 H8 . . 119.8 ?
    C7 C8 H8 . . 119.8 ?
    C10 C9 C8 . . 120.0(4) ?
    C10 C9 H9 . . 120.0 ?
    C8 C9 H9 . . 120.0 ?
    C11 C10 C9 . . 120.2(4) ?
    C11 C10 H10 . . 119.9 ?
    C9 C10 H10 . . 119.9 ?
    C10 C11 C12 . . 120.7(4) ?
    C10 C11 H11 . . 119.6 ?
    C12 C11 H11 . . 119.6 ?
    C11 C12 C7 . . 119.1(4) ?
    C11 C12 H12 . . 120.5 ?
    C7 C12 H12 . . 120.5 ?
    C18 C13 C14 . . 118.6(3) ?
    C18 C13 P1 . . 119.8(3) ?
    C14 C13 P1 . . 121.6(3) ?
    C15 C14 C13 . . 119.5(4) ?
    C15 C14 H14 . . 120.2 ?
    C13 C14 H14 . . 120.2 ?
    C16 C15 C14 . . 121.5(4) ?
    C16 C15 H15 . . 119.2 ?
    C14 C15 H15 . . 119.2 ?
    C15 C16 C17 . . 119.2(3) ?
    C15 C16 H16 . . 120.4 ?
    C17 C16 H16 . . 120.4 ?
    C16 C17 C18 . . 120.0(4) ?
    C16 C17 H17 . . 120.0 ?
    C18 C17 H17 . . 120.0 ?
    C13 C18 C17 . . 121.1(3) ?
    C13 C18 H18 . . 119.4 ?
    C17 C18 H18 . . 119.4 ?
    C24 C19 C20 . . 119.8(3) ?
    C24 C19 P2 . . 117.9(2) ?
    C20 C19 P2 . . 122.1(3) ?
    C21 C20 C19 . . 119.7(3) ?
    C21 C20 H20 . . 120.2 ?
    C19 C20 H20 . . 120.2 ?
    C20 C21 C22 . . 120.1(3) ?
    C20 C21 H21 . . 120.0 ?
    C22 C21 H21 . . 120.0 ?
    C23 C22 C21 . . 120.5(3) ?
    C23 C22 H22 . . 119.8 ?
    C21 C22 H22 . . 119.8 ?
    C22 C23 C24 . . 119.9(4) ?
    C22 C23 H23 . . 120.1 ?
    C24 C23 H23 . . 120.1 ?
    C19 C24 C23 . . 120.0(3) ?
    C19 C24 H24 . . 120.0 ?
    C23 C24 H24 . . 120.0 ?
    C26 C25 C30 . . 119.7(3) ?
    C26 C25 P2 . . 122.1(2) ?
    C30 C25 P2 . . 118.0(3) ?
    C25 C26 C27 . . 120.0(3) ?
    C25 C26 H26 . . 120.0 ?
    C27 C26 H26 . . 120.0 ?
    C28 C27 C26 . . 120.1(3) ?
    C28 C27 H27 . . 120.0 ?
    C26 C27 H27 . . 120.0 ?
    C27 C28 C29 . . 119.9(3) ?
    C27 C28 H28 . . 120.0 ?
    C29 C28 H28 . . 120.0 ?
    C30 C29 C28 . . 120.9(3) ?
    C30 C29 H29 . . 119.6 ?
    C28 C29 H29 . . 119.6 ?
    C29 C30 C25 . . 119.4(3) ?
    C29 C30 H30 . . 120.3 ?
    C25 C30 H30 . . 120.3 ?
    C32 C31 C36 . . 118.9(3) ?
    C32 C31 P2 . . 117.8(2) ?
    C36 C31 P2 . . 123.3(2) ?
    C33 C32 C31 . . 120.2(3) ?
    C33 C32 H32 . . 119.9 ?
    C31 C32 H32 . . 119.9 ?
    C32 C33 C34 . . 120.4(3) ?
    C32 C33 H33 . . 119.8 ?
    C34 C33 H33 . . 119.8 ?
    C33 C34 C35 . . 120.2(3) ?
    C33 C34 H34 . . 119.9 ?
    C35 C34 H34 . . 119.9 ?
    C36 C35 C34 . . 119.6(3) ?
    C36 C35 H35 . . 120.2 ?
    C34 C35 H35 . . 120.2 ?
    C35 C36 C31 . . 120.6(3) ?
    C35 C36 H36 . . 119.7 ?
    C31 C36 H36 . . 119.7 ?
    C42 C37 C38 . . 118.9(3) ?
    C42 C37 P3 . . 123.1(2) ?
    C38 C37 P3 . . 117.9(2) ?
    C39 C38 C37 . . 120.1(3) ?
    C39 C38 H38 . . 120.0 ?
    C37 C38 H38 . . 120.0 ?
    C40 C39 C38 . . 120.5(3) ?
    C40 C39 H39 . . 119.7 ?
    C38 C39 H39 . . 119.7 ?
    C39 C40 C41 . . 119.9(3) ?
    C39 C40 H40 . . 120.1 ?
    C41 C40 H40 . . 120.1 ?
    C42 C41 C40 . . 119.8(3) ?
    C42 C41 H41A . . 120.1 ?
    C40 C41 H41A . . 120.1 ?
    C41 C42 C37 . . 120.8(3) ?
    C41 C42 H42A . . 119.6 ?
    C37 C42 H42A . . 119.6 ?
    C48 C43 C44 . . 119.5(3) ?
    C48 C43 P3 . . 123.1(2) ?
    C44 C43 P3 . . 117.3(2) ?
    C45 C44 C43 . . 120.2(3) ?
    C45 C44 H44 . . 119.9 ?
    C43 C44 H44 . . 119.9 ?
    C46 C45 C44 . . 119.9(3) ?
    C46 C45 H45 . . 120.1 ?
    C44 C45 H45 . . 120.1 ?
    C45 C46 C47 . . 120.2(3) ?
    C45 C46 H46 . . 119.9 ?
    C47 C46 H46 . . 119.9 ?
    C46 C47 C48 . . 120.7(3) ?
    C46 C47 H47 . . 119.7 ?
    C48 C47 H47 . . 119.7 ?
    C47 C48 C43 . . 119.5(3) ?
    C47 C48 H48 . . 120.3 ?
    C43 C48 H48 . . 120.3 ?
    C56 C51 C52 . . 118.7(3) ?
    C56 C51 P3 . . 123.3(2) ?
    C52 C51 P3 . . 117.6(2) ?
    C53 C52 C51 . . 120.9(3) ?
    C53 C52 H52 . . 119.6 ?
    C51 C52 H52 . . 119.6 ?
    C54 C53 C52 . . 119.5(3) ?
    C54 C53 H53 . . 120.3 ?
    C52 C53 H53 . . 120.3 ?
    C55 C54 C53 . . 120.2(3) ?
    C55 C54 H54 . . 119.9 ?
    C53 C54 H54 . . 119.9 ?
    C54 C55 C56 . . 120.8(3) ?
    C54 C55 H55 . . 119.6 ?
    C56 C55 H55 . . 119.6 ?
    C55 C56 C51 . . 120.0(3) ?
    C55 C56 H56 . . 120.0 ?
    C51 C56 H56 . . 120.0 ?
loop_
    _geom_torsion_atom_site_label_1
    _geom_torsion_atom_site_label_2
    _geom_torsion_atom_site_label_3
    _geom_torsion_atom_site_label_4
    _geom_torsion_site_symmetry_1
    _geom_torsion_site_symmetry_2
    _geom_torsion_site_symmetry_3
    _geom_torsion_site_symmetry_4
    _geom_torsion
    _geom_torsion_publ_flag
    Br3 Cd1 Br1 Cd1 . . . 2_666 112.593(17) ?
    Br2 Cd1 Br1 Cd1 . . . 2_666 -111.648(16) ?
    Cl1 Cd1 Br1 Cd1 2_666 . . 2_666 0.0 ?
    Br1 Cd1 Br1 Cd1 2_666 . . 2_666 0.0 ?
    O1 P1 C1 C6 . . . . -87.6(3) ?
    C13 P1 C1 C6 . . . . 150.9(3) ?
    C7 P1 C1 C6 . . . . 32.9(3) ?
    O1 P1 C1 C2 . . . . 82.3(3) ?
    C13 P1 C1 C2 . . . . -39.2(3) ?
    C7 P1 C1 C2 . . . . -157.1(3) ?
    C6 C1 C2 C3 . . . . 1.0(6) ?
    P1 C1 C2 C3 . . . . -169.2(4) ?
    C1 C2 C3 C4 . . . . -0.4(8) ?
    C2 C3 C4 C5 . . . . 0.5(8) ?
    C3 C4 C5 C6 . . . . -1.3(7) ?
    C2 C1 C6 C5 . . . . -1.7(6) ?
    P1 C1 C6 C5 . . . . 168.3(3) ?
    C4 C5 C6 C1 . . . . 1.9(7) ?
    O1 P1 C7 C8 . . . . -14.2(3) ?
    C13 P1 C7 C8 . . . . 108.0(3) ?
    C1 P1 C7 C8 . . . . -136.0(3) ?
    O1 P1 C7 C12 . . . . 168.5(3) ?
    C13 P1 C7 C12 . . . . -69.4(3) ?
    C1 P1 C7 C12 . . . . 46.6(3) ?
    C12 C7 C8 C9 . . . . -0.1(6) ?
    P1 C7 C8 C9 . . . . -177.6(3) ?
    C7 C8 C9 C10 . . . . 1.2(6) ?
    C8 C9 C10 C11 . . . . -1.1(6) ?
    C9 C10 C11 C12 . . . . 0.0(6) ?
    C10 C11 C12 C7 . . . . 1.0(5) ?
    C8 C7 C12 C11 . . . . -0.9(5) ?
    P1 C7 C12 C11 . . . . 176.4(3) ?
    O1 P1 C13 C18 . . . . -0.9(3) ?
    C7 P1 C13 C18 . . . . -121.6(3) ?
    C1 P1 C13 C18 . . . . 120.3(3) ?
    O1 P1 C13 C14 . . . . 179.7(3) ?
    C7 P1 C13 C14 . . . . 59.0(3) ?
    C1 P1 C13 C14 . . . . -59.0(3) ?
    C18 C13 C14 C15 . . . . 0.7(5) ?
    P1 C13 C14 C15 . . . . -180.0(3) ?
    C13 C14 C15 C16 . . . . -0.6(6) ?
    C14 C15 C16 C17 . . . . 0.3(6) ?
    C15 C16 C17 C18 . . . . 0.0(5) ?
    C14 C13 C18 C17 . . . . -0.4(5) ?
    P1 C13 C18 C17 . . . . -179.8(3) ?
    C16 C17 C18 C13 . . . . 0.0(5) ?
    O2 P2 C19 C24 . . . . 27.5(3) ?
    C31 P2 C19 C24 . . . . -90.8(3) ?
    C25 P2 C19 C24 . . . . 151.4(3) ?
    O2 P2 C19 C20 . . . . -156.4(3) ?
    C31 P2 C19 C20 . . . . 85.3(3) ?
    C25 P2 C19 C20 . . . . -32.5(3) ?
    C24 C19 C20 C21 . . . . 0.1(5) ?
    P2 C19 C20 C21 . . . . -175.9(3) ?
    C19 C20 C21 C22 . . . . 0.6(5) ?
    C20 C21 C22 C23 . . . . -0.6(6) ?
    C21 C22 C23 C24 . . . . -0.1(6) ?
    C20 C19 C24 C23 . . . . -0.8(5) ?
    P2 C19 C24 C23 . . . . 175.4(3) ?
    C22 C23 C24 C19 . . . . 0.8(6) ?
    O2 P2 C25 C26 . . . . -107.3(3) ?
    C31 P2 C25 C26 . . . . 14.4(3) ?
    C19 P2 C25 C26 . . . . 130.2(3) ?
    O2 P2 C25 C30 . . . . 67.3(3) ?
    C31 P2 C25 C30 . . . . -170.9(2) ?
    C19 P2 C25 C30 . . . . -55.2(3) ?
    C30 C25 C26 C27 . . . . 0.9(4) ?
    P2 C25 C26 C27 . . . . 175.5(2) ?
    C25 C26 C27 C28 . . . . 0.0(5) ?
    C26 C27 C28 C29 . . . . -0.7(5) ?
    C27 C28 C29 C30 . . . . 0.6(5) ?
    C28 C29 C30 C25 . . . . 0.3(5) ?
    C26 C25 C30 C29 . . . . -1.0(4) ?
    P2 C25 C30 C29 . . . . -175.8(3) ?
    O2 P2 C31 C32 . . . . 2.7(3) ?
    C25 P2 C31 C32 . . . . -121.6(2) ?
    C19 P2 C31 C32 . . . . 122.4(2) ?
    O2 P2 C31 C36 . . . . -174.6(2) ?
    C25 P2 C31 C36 . . . . 61.0(3) ?
    C19 P2 C31 C36 . . . . -54.9(3) ?
    C36 C31 C32 C33 . . . . -0.7(4) ?
    P2 C31 C32 C33 . . . . -178.1(2) ?
    C31 C32 C33 C34 . . . . 0.3(5) ?
    C32 C33 C34 C35 . . . . 0.3(5) ?
    C33 C34 C35 C36 . . . . -0.4(5) ?
    C34 C35 C36 C31 . . . . 0.0(5) ?
    C32 C31 C36 C35 . . . . 0.6(4) ?
    P2 C31 C36 C35 . . . . 177.9(2) ?
    O3 P3 C37 C42 . . . . -179.9(2) ?
    C51 P3 C37 C42 . . . . 57.1(3) ?
    C43 P3 C37 C42 . . . . -60.8(3) ?
    O3 P3 C37 C38 . . . . -1.2(3) ?
    C51 P3 C37 C38 . . . . -124.2(2) ?
    C43 P3 C37 C38 . . . . 117.9(2) ?
    C42 C37 C38 C39 . . . . 0.2(4) ?
    P3 C37 C38 C39 . . . . -178.6(2) ?
    C37 C38 C39 C40 . . . . 0.1(5) ?
    C38 C39 C40 C41 . . . . -0.8(5) ?
    C39 C40 C41 C42 . . . . 1.1(6) ?
    C40 C41 C42 C37 . . . . -0.8(5) ?
    C38 C37 C42 C41 . . . . 0.2(5) ?
    P3 C37 C42 C41 . . . . 178.9(3) ?
    O3 P3 C43 C48 . . . . 178.2(3) ?
    C51 P3 C43 C48 . . . . -60.8(3) ?
    C37 P3 C43 C48 . . . . 56.9(3) ?
    O3 P3 C43 C44 . . . . 0.4(3) ?
    C51 P3 C43 C44 . . . . 121.4(2) ?
    C37 P3 C43 C44 . . . . -121.0(2) ?
    C48 C43 C44 C45 . . . . -0.6(5) ?
    P3 C43 C44 C45 . . . . 177.3(2) ?
    C43 C44 C45 C46 . . . . -0.9(5) ?
    C44 C45 C46 C47 . . . . 1.9(6) ?
    C45 C46 C47 C48 . . . . -1.4(6) ?
    C46 C47 C48 C43 . . . . -0.2(6) ?
    C44 C43 C48 C47 . . . . 1.2(5) ?
    P3 C43 C48 C47 . . . . -176.6(3) ?
    O3 P3 C51 C56 . . . . -107.6(3) ?
    C37 P3 C51 C56 . . . . 15.1(3) ?
    C43 P3 C51 C56 . . . . 133.9(3) ?
    O3 P3 C51 C52 . . . . 64.9(3) ?
    C37 P3 C51 C52 . . . . -172.3(2) ?
    C43 P3 C51 C52 . . . . -53.6(3) ?
    C56 C51 C52 C53 . . . . 1.0(5) ?
    P3 C51 C52 C53 . . . . -171.9(3) ?
    C51 C52 C53 C54 . . . . -0.8(5) ?
    C52 C53 C54 C55 . . . . -0.5(6) ?
    C53 C54 C55 C56 . . . . 1.7(6) ?
    C54 C55 C56 C51 . . . . -1.6(5) ?
    C52 C51 C56 C55 . . . . 0.2(5) ?
    P3 C51 C56 C55 . . . . 172.6(3) ?
loop_
    _geom_hbond_atom_site_label_D
    _geom_hbond_atom_site_label_H
    _geom_hbond_atom_site_label_A
    _geom_hbond_site_symmetry_A
    _geom_hbond_distance_DH
    _geom_hbond_distance_HA
    _geom_hbond_distance_DA
    _geom_hbond_angle_DHA
    _geom_hbond_publ_flag
    O4 H41 O1 . 0.850(10)
                        1.620(10)
                                2.472(3) 177(4) yes
    O4 H42 O2 . 0.850(10)
                        1.630(10)
                                2.471(3) 176(3) yes
    O4 H43 O3 . 0.850(10)
                        1.630(10)
                                2.481(3) 177(3) yes
