# Supplementary material for: Dihydro­nium hexa­kis[bromido/chlorido(0.75/0.25)]dicadmate(II)–triphenyl­phosphine oxide (1/6)
Source: Acta Crystallogr Sect E Struct Rep Online. 2009 Jun 6;65(Pt 7):m720. doi: 10.1107/S1600536809020388 (PMC2969192; doi:10.1107/S1600536809020388)
Supplement: Supplementary file 2 [file e-65-0m720-Isup2.hkl]

# 
# h,k,l, Fc-squared, Fo-squared, sigma(Fo-squared) and status flag 
# 
data_I
_shelx_title '  P-1' 
_shelx_refln_list_code          4 
_shelx_F_calc_maximum      321.88 
_exptl_crystal_F_000      1177.00 
_reflns_d_resolution_high  0.7696 
 
loop_ 
 _symmetry_equiv_pos_as_xyz 
 'x, y, z' 
 '-x, -y, -z' 
 
_cell_length_a    11.1623 
_cell_length_b    15.0677 
_cell_length_c    16.0911 
_cell_angle_alpha  75.499 
_cell_angle_beta   81.013 
_cell_angle_gamma  79.605 
 
_shelx_F_squared_multiplier     1.000 
 
loop_ 
 _refln_index_h 
 _refln_index_k 
 _refln_index_l 
 _refln_F_squared_calc 
 _refln_F_squared_meas 
 _refln_F_squared_sigma 
 _refln_observed_status 
   1   0   0     2074.55     2433.73     21.62 o 
   2   0   0     8915.73     9754.56     99.49 o 
   3   0   0    22297.59    22600.94    220.79 o 
   4   0   0    19064.87    19133.09    240.60 o 
   5   0   0    21807.29    21731.21    274.96 o 
   6   0   0    14815.43    14936.78    202.06 o 
   7   0   0     8073.90     8046.56    126.68 o 
   8   0   0     1687.54     1655.31     51.69 o 
   9   0   0       26.14       -3.68     43.31 o 
  10   0   0     2676.42     2662.61    127.73 o 
  11   0   0     1992.26     1914.42    118.55 o 
  12   0   0      158.33      153.21     73.01 o 
  13   0   0       91.67      103.76     76.16 o 
  14   0   0       85.27      -22.92     75.92 o 
 -14   1   0       34.25      -28.51     81.27 o 
 -13   1   0       41.06       62.82     77.65 o 
 -12   1   0      309.17      493.22     90.00 o 
 -11   1   0     2678.88     2663.43    142.64 o 
 -10   1   0      471.59      512.13     75.37 o 
  -9   1   0     1065.60     1088.73     86.62 o 
  -8   1   0      563.65      568.57     33.69 o 
  -7   1   0      270.52      300.76     25.65 o 
  -6   1   0    19306.15    19403.67    202.60 o 
  -5   1   0     3672.91     3598.72     52.20 o 
  -4   1   0    20450.75    20626.13    206.05 o 
  -3   1   0     7650.86     8200.94     88.32 o 
  -2   1   0    10883.95    11329.73    113.90 o 
  -1   1   0    29472.28    31494.82    339.52 o 
   0   1   0     4411.32     4122.31    222.58 o 
   1   1   0    10396.36    10983.79    197.70 o 
   2   1   0     6653.40     6630.24     90.93 o 
   3   1   0     5798.81     5647.78    118.43 o 
   4   1   0     2944.69     2674.10     51.61 o 
   5   1   0    13522.89    13639.15    182.76 o 
   6   1   0     9250.20     9366.45    138.24 o 
   7   1   0     6964.39     7124.10    116.32 o 
   8   1   0      429.31      379.79     35.09 o 
   9   1   0      431.83      455.45     61.44 o 
  10   1   0      614.79      701.04     77.21 o 
  11   1   0     1292.75     1318.17    103.14 o 
  12   1   0      319.85      186.04     68.93 o 
  13   1   0        2.10       35.78     71.03 o 
  14   1   0        5.20     -104.29     69.52 o 
 -13   2   0      260.00      266.97     84.93 o 
 -12   2   0       22.40      -47.06     59.79 o 
 -11   2   0        0.26       -8.84     54.82 o 
 -10   2   0      414.07      376.99     71.78 o 
  -9   2   0     1048.76     1014.87     82.33 o 
  -8   2   0     1454.99     1435.89     50.47 o 
  -7   2   0      427.24      430.47     24.47 o 
  -6   2   0      230.76      224.69     17.35 o 
  -5   2   0      847.27      776.99     37.45 o 
  -4   2   0     1376.05     1333.95     28.61 o 
  -3   2   0     9744.14    10327.45    109.91 o 
  -2   2   0      660.26      760.12     17.86 o 
  -1   2   0      254.29      260.13     18.94 o 
   0   2   0     1419.98     1459.77     22.36 o 
   1   2   0     6650.54     7076.25     75.46 o 
   2   2   0      637.06      707.02     33.39 o 
   3   2   0      195.41      253.31     16.80 o 
   4   2   0      552.10      532.69     37.38 o 
   5   2   0     2654.76     2539.55     82.50 o 
   6   2   0     4151.05     3953.73     95.29 o 
   7   2   0      512.00      520.05     38.33 o 
   8   2   0     2479.14     2553.48     65.21 o 
   9   2   0      208.85      216.73     50.03 o 
  10   2   0      739.66      814.99     78.97 o 
  11   2   0      264.53      433.70     70.97 o 
  12   2   0     1466.22     1683.41    121.17 o 
  13   2   0       69.80       15.81     65.90 o 
  14   2   0       28.20     -101.45     67.63 o 
 -13   3   0      863.93      861.98    109.65 o 
 -12   3   0     1097.10     1285.14    118.46 o 
 -11   3   0       72.60       91.20     62.39 o 
 -10   3   0     1682.99     1887.72    114.65 o 
  -9   3   0      595.59      619.59     75.19 o 
  -8   3   0     7441.43     7273.66    106.38 o 
  -7   3   0     3271.98     3239.53     57.38 o 
  -6   3   0      960.00     1139.05     39.07 o 
  -5   3   0      106.94       71.41     14.31 o 
  -4   3   0      953.11      925.13     25.75 o 
  -3   3   0      609.06      695.13     32.30 o 
  -2   3   0       22.88        7.43     10.43 o 
  -1   3   0       97.28       88.45     12.98 o 
   0   3   0     1884.56     1806.10     29.51 o 
   1   3   0      123.80      172.47     14.18 o 
   2   3   0       20.03       22.70      7.82 o 
   3   3   0     1979.48     1221.82     40.72 o 
   4   3   0      706.56      619.01     28.82 o 
   5   3   0     1528.88     1462.95     45.84 o 
   6   3   0     5091.83     5108.51    134.84 o 
   7   3   0      743.04      746.51     36.95 o 
   8   3   0      181.87      239.40     41.87 o 
   9   3   0     1245.92     1185.93     82.74 o 
  10   3   0       10.63       11.43     48.23 o 
  11   3   0     1746.26     1722.71    114.82 o 
  12   3   0      864.27      868.17     95.02 o 
  13   3   0       96.98      134.45     70.03 o 
  14   3   0      105.72       22.26     78.31 o 
 -13   4   0      914.01     1055.13    117.47 o 
 -12   4   0      339.37      353.37     89.25 o 
 -11   4   0      704.49      619.49     87.05 o 
 -10   4   0      243.91      197.14     62.04 o 
  -9   4   0     1231.44     1000.63     84.89 o 
  -8   4   0     5190.31     5275.25     82.42 o 
  -7   4   0     1486.90     1526.27     41.26 o 
  -6   4   0      188.41      148.90     18.22 o 
  -5   4   0     1009.23     1059.04     47.93 o 
  -4   4   0      341.55      393.48     19.24 o 
  -3   4   0     2632.96     2551.61     42.64 o 
  -2   4   0     2908.06     3105.71     48.97 o 
  -1   4   0    25360.57    25527.91    309.00 o 
   0   4   0     9037.40     9390.61    105.60 o 
   1   4   0     5673.91     5880.84     89.47 o 
   2   4   0      148.56      109.83     19.80 o 
   3   4   0      143.33      145.56     15.75 o 
   4   4   0     3624.47     3675.43     69.50 o 
   5   4   0      617.74      632.29     31.45 o 
   6   4   0     1329.47     1268.45     46.72 o 
   7   4   0      587.70      474.73     46.44 o 
   8   4   0        6.98       12.64     33.18 o 
   9   4   0     1193.49     1187.83     85.45 o 
  10   4   0      553.24      553.48     67.15 o 
  11   4   0     1247.83     1208.23     96.66 o 
  12   4   0       36.46       75.15     60.76 o 
  13   4   0        2.19      -64.46     60.76 o 
  14   4   0      103.50      259.56     88.12 o 
 -13   5   0      977.58      935.84    116.20 o 
 -12   5   0      458.41      668.82    102.25 o 
 -11   5   0       35.47        5.16     61.87 o 
 -10   5   0     1067.16     1063.65     95.57 o 
  -9   5   0     2758.50     2856.17    132.87 o 
  -8   5   0      927.03      912.19     38.80 o 
  -7   5   0    14339.99    14219.02    166.34 o 
  -6   5   0     2245.91     2190.13     48.32 o 
  -5   5   0      845.84      744.68     29.53 o 
  -4   5   0     3140.79     3136.25     53.87 o 
  -3   5   0    13792.26    14042.16    135.84 o 
  -2   5   0    22859.38    22657.22    237.49 o 
  -1   5   0     6747.36     6928.69    124.23 o 
   0   5   0     3165.97     3127.90     61.27 o 
   1   5   0    15182.89    14690.36    195.86 o 
   2   5   0     7708.96     7524.57     89.39 o 
   3   5   0     7456.65     7292.83     90.41 o 
   4   5   0    23064.04    23957.10    250.99 o 
   5   5   0     3196.38     3223.12     70.33 o 
   7   5   0       21.07       49.11     38.90 o 
   8   5   0     9293.92     8617.41    209.72 o 
   9   5   0     1283.52     1266.32     82.93 o 
  10   5   0        5.33      -12.36     47.75 o 
  11   5   0     1629.64     1810.96    116.24 o 
  12   5   0       13.74       38.11     58.46 o 
  13   5   0      562.22      697.90     98.09 o 
  14   5   0      401.30      419.87     95.42 o 
 -12   6   0      632.36      501.82     95.27 o 
 -11   6   0     1677.81     1456.52    117.35 o 
 -10   6   0      112.60      140.70     65.12 o 
  -9   6   0     1678.59     1502.20    109.46 o 
  -8   6   0     8015.07     7828.85    139.72 o 
  -7   6   0    10202.36     9969.81    129.55 o 
  -6   6   0     5138.79     4681.98    101.26 o 
  -5   6   0     3659.28     3598.00     63.02 o 
  -4   6   0     7207.56     6787.40     82.06 o 
  -3   6   0    29081.43    28505.73    299.83 o 
  -2   6   0    34242.10    34304.01    491.98 o 
  -1   6   0    36262.30    36772.56    372.46 o 
   0   6   0    11195.04    10964.19    158.42 o 
   1   6   0     3031.12     3180.01     65.76 o 
   2   6   0    18008.70    18362.13    245.69 o 
   3   6   0    29598.98    30506.62    309.93 o 
   4   6   0     5237.98     4785.90     72.11 o 
   5   6   0     4462.71     4305.97     70.73 o 
   6   6   0        2.62        9.07     22.41 o 
   8   6   0      568.73      500.60     54.15 o 
   9   6   0     2079.32     2120.03    100.94 o 
  10   6   0     1284.12     1050.01     83.76 o 
  11   6   0      353.15      345.45     68.41 o 
  12   6   0       58.30       20.72     61.44 o 
  13   6   0       71.59      114.03     72.48 o 
  14   6   0      365.85      361.23     92.31 o 
 -12   7   0     1074.11     1172.13    122.21 o 
 -11   7   0       79.48      155.89     79.34 o 
 -10   7   0       33.18       28.11     62.67 o 
  -9   7   0      336.83      389.05     72.21 o 
  -8   7   0     2688.65     2834.90    132.60 o 
  -7   7   0     3887.54     3819.10     83.90 o 
  -6   7   0     1206.57     1265.57     43.21 o 
  -5   7   0     1681.30     1678.16     41.58 o 
  -4   7   0     3507.31     3544.39     82.14 o 
  -3   7   0      612.89      634.02     29.14 o 
  -2   7   0     9878.28    10107.23    150.27 o 
  -1   7   0     1662.22     1616.47     42.49 o 
   0   7   0      673.40      820.52     37.62 o 
   1   7   0        5.13       -9.44     41.68 o 
   2   7   0      431.68      442.50     30.35 o 
   3   7   0     4086.09     3950.29     61.61 o 
   4   7   0     1106.05     1173.90     41.60 o 
   5   7   0      610.82      658.15     30.21 o 
   6   7   0       12.41       31.91     19.27 o 
   7   7   0       13.81       28.10     21.94 o 
   8   7   0       11.40       54.64     25.46 o 
   9   7   0      357.60      388.51     54.37 o 
  10   7   0      992.47      852.36     79.61 o 
  11   7   0     1267.49     1511.22    106.06 o 
  12   7   0      308.84      202.82     71.01 o 
  13   7   0       24.85       33.58     67.69 o 
 -11   8   0      543.89      446.05     96.01 o 
 -10   8   0      184.15      190.47     72.57 o 
  -9   8   0      998.23     1044.41     95.73 o 
  -8   8   0       21.82       41.18     57.44 o 
  -7   8   0      160.95      137.63     24.70 o 
  -6   8   0      626.57      627.39     31.48 o 
  -5   8   0      267.07      261.94     23.89 o 
  -4   8   0     4653.23     4618.91     68.80 o 
  -3   8   0       97.50       84.30     20.46 o 
  -2   8   0       47.06       61.36     18.37 o 
  -1   8   0     1294.55     1233.45     73.19 o 
   0   8   0       15.98       13.16     20.01 o 
   1   8   0     3310.26     3488.89     79.06 o 
   2   8   0     1619.90     1767.50     65.46 o 
   3   8   0     1039.36     1299.49     51.83 o 
   4   8   0       25.21       28.66     15.56 o 
   5   8   0        1.73      -21.25     16.70 o 
   6   8   0      662.71      646.56     33.23 o 
   7   8   0     1391.55     1413.82     49.35 o 
   8   8   0     1153.00     1150.24     49.84 o 
   9   8   0       99.16       72.34     30.24 o 
  10   8   0      108.53       47.19     61.20 o 
  11   8   0       30.76       -3.08     42.24 o 
  12   8   0       57.79       49.44     48.61 o 
  13   8   0      129.92       86.83     88.26 o 
 -11   9   0      634.53      619.62    104.12 o 
 -10   9   0     2502.11     2514.94    112.28 o 
  -9   9   0      798.78      864.72     71.97 o 
  -8   9   0     1951.23     2074.07     90.84 o 
  -7   9   0       24.77       18.26     23.40 o 
  -6   9   0      360.53      388.22     29.18 o 
  -5   9   0     4046.46     4032.44     69.34 o 
  -4   9   0      552.60      582.07     41.53 o 
  -3   9   0      662.53      662.74     45.67 o 
  -2   9   0      105.85       95.46     24.84 o 
  -1   9   0       46.91       76.07     25.22 o 
   0   9   0      509.60      533.81     37.67 o 
   1   9   0      137.85      104.08     25.60 o 
   2   9   0      561.12      596.24     60.86 o 
   3   9   0       13.68       41.44     25.35 o 
   4   9   0     3365.56     3356.56    130.59 o 
   5   9   0      212.19      226.31     23.20 o 
   6   9   0       29.86       32.08     20.82 o 
   7   9   0     1241.98     1201.55     53.86 o 
   8   9   0     1242.30     1232.30     51.52 o 
   9   9   0      216.88      193.80     35.38 o 
  10   9   0        6.17        4.72     59.88 o 
  11   9   0      403.88      386.31     88.62 o 
  12   9   0      341.24      316.01     87.98 o 
  13   9   0      123.84       17.91     88.34 o 
 -10  10   0     1240.57     1403.36    123.84 o 
  -9  10   0     2848.27     2761.63    140.33 o 
  -8  10   0      258.90      263.66     53.68 o 
  -7  10   0        9.34      -18.37     28.21 o 
  -6  10   0       61.17       38.44     24.16 o 
  -5  10   0     2406.47     2334.36     55.01 o 
  -4  10   0      965.55      903.69     41.97 o 
  -3  10   0     1595.16     1563.45     61.13 o 
  -2  10   0       25.36       42.71     33.99 o 
  -1  10   0      193.15      253.56     53.05 o 
   0  10   0     1643.43     1766.71    129.84 o 
   1  10   0      840.88      834.32     46.08 o 
   2  10   0      379.90      379.07     36.17 o 
   3  10   0      717.10      742.72     46.51 o 
   4  10   0      287.60      320.55     38.70 o 
   5  10   0      204.38      225.96     24.04 o 
   6  10   0     1042.04     1071.75     95.46 o 
   7  10   0        4.49      -16.84     34.27 o 
   8  10   0      190.72      164.33     44.18 o 
   9  10   0      155.58       84.04     49.94 o 
  10  10   0       82.45      129.32     49.66 o 
  11  10   0       14.73      -13.89     68.44 o 
  12  10   0      782.95      935.78    113.46 o 
  13  10   0      252.56      365.90     99.51 o 
 -10  11   0     1567.90     1402.66    126.71 o 
  -9  11   0      372.52      492.95     85.50 o 
  -8  11   0      703.98      712.00     68.09 o 
  -7  11   0      626.98      603.24     45.60 o 
  -6  11   0       86.86       50.15     31.11 o 
  -5  11   0     2481.93     2473.26     75.90 o 
  -4  11   0     4119.28     4071.08     83.16 o 
  -3  11   0     4401.58     4262.23    105.22 o 
  -2  11   0       10.13      -30.28     26.15 o 
  -1  11   0        1.75       -4.28     20.91 o 
   0  11   0     7139.50     6927.89    137.76 o 
   1  11   0     1636.74     1592.53     65.14 o 
   2  11   0     6217.98     5870.31    124.20 o 
   3  11   0      195.46      167.10     35.22 o 
   4  11   0     2207.61     2100.31     77.66 o 
   5  11   0      820.39      719.14     90.01 o 
   6  11   0      787.06      851.17     58.70 o 
   7  11   0     2190.90     2249.73     87.73 o 
   8  11   0      725.89      637.80     59.22 o 
   9  11   0      148.00      117.78     47.24 o 
  10  11   0      495.52      387.88     62.22 o 
  11  11   0      492.77      439.57     90.42 o 
  12  11   0      475.72      548.28    107.72 o 
  -9  12   0     1456.75     1370.26    116.51 o 
  -8  12   0      591.75      646.92     92.87 o 
  -7  12   0      538.00      557.33     46.74 o 
  -6  12   0      633.40      623.96     64.28 o 
  -5  12   0     2769.47     2759.68    145.06 o 
  -4  12   0     6977.36     6811.29    114.66 o 
  -3  12   0      380.90      425.21     42.94 o 
  -2  12   0     1893.11     1933.36     68.89 o 
  -1  12   0     1943.89     2000.28     56.13 o 
   0  12   0     1642.73     1571.44     70.33 o 
   1  12   0     4442.53     4469.14    111.11 o 
   2  12   0     1064.36      930.21     55.51 o 
   3  12   0     2717.84     2586.42     86.59 o 
   4  12   0      364.85      311.36     42.51 o 
   5  12   0       48.57       42.26     35.42 o 
   6  12   0     1315.93     1337.48     73.68 o 
   7  12   0     1994.68     1914.43     85.20 o 
   8  12   0      263.64      212.10     61.12 o 
   9  12   0      222.69      252.29     54.26 o 
  10  12   0        2.18       -7.36     47.07 o 
  11  12   0      366.97      459.90     97.85 o 
  12  12   0        2.30      -73.64     81.27 o 
  -8  13   0      254.89      342.47     83.03 o 
  -7  13   0        9.71       54.76     43.04 o 
  -6  13   0      109.64      113.07     35.57 o 
  -5  13   0      789.28      854.20     48.42 o 
  -4  13   0      894.10      821.33     46.31 o 
  -3  13   0      252.87      355.34    140.65 o 
  -2  13   0       23.66       12.65     51.90 o 
  -1  13   0      124.99       73.29     36.74 o 
   0  13   0      227.41      257.04     43.30 o 
   1  13   0       67.89       12.53     35.15 o 
   2  13   0      210.65      209.14     41.30 o 
   3  13   0      148.54      127.07     40.75 o 
   4  13   0     2107.40     2032.10     83.16 o 
   5  13   0      233.17      346.55     50.08 o 
   6  13   0      228.17      241.86     47.47 o 
   7  13   0       31.87       81.02     44.87 o 
   8  13   0        9.68      -28.26     41.64 o 
   9  13   0      534.55      593.52     68.49 o 
  10  13   0      141.06      170.43     56.79 o 
  11  13   0      631.08      716.89     81.12 o 
  -6  14   0      788.79      772.39     88.96 o 
  -5  14   0      118.20      196.97     93.43 o 
  -4  14   0      239.48      208.69     58.64 o 
  -3  14   0       72.33       18.09     37.81 o 
  -2  14   0      106.05      196.28     61.28 o 
  -1  14   0     1341.89     1271.48     73.16 o 
   0  14   0     1926.42     1731.73     81.07 o 
   1  14   0       85.08       72.66     85.40 o 
   2  14   0        4.55      -22.45     53.01 o 
   3  14   0     1859.17     1860.68    107.15 o 
   4  14   0     1112.62     1226.45     70.16 o 
   5  14   0     1305.10     1277.33     73.51 o 
   6  14   0      416.21      472.08     57.74 o 
   7  14   0      671.39      725.02     77.59 o 
   8  14   0       23.47       22.48     48.15 o 
   9  14   0      117.97      130.69     80.25 o 
  10  14   0      600.83      625.60     96.43 o 
  11  14   0      464.99      461.99    111.86 o 
  -6  15   0      496.54      375.78     81.12 o 
  -5  15   0      617.97      523.70     85.43 o 
  -4  15   0      132.80      124.27     48.02 o 
  -3  15   0       79.81      148.29     47.94 o 
  -2  15   0      115.85      143.22     69.41 o 
  -1  15   0     1281.21     1530.89    116.11 o 
   0  15   0      152.94       16.97     41.65 o 
   1  15   0       86.93      128.20     93.62 o 
   2  15   0      252.31      206.54     47.80 o 
   3  15   0      418.56      386.82     59.58 o 
   4  15   0       10.05       -4.34     41.01 o 
   5  15   0      109.50      173.98     48.82 o 
   6  15   0      214.00      214.70     52.24 o 
   7  15   0      157.94      166.38     54.79 o 
   8  15   0       85.40      154.90     54.37 o 
   9  15   0      259.68      285.07     61.93 o 
  10  15   0      160.04      188.23    100.43 o 
  -5  16   0      337.69      463.08     86.93 o 
  -4  16   0      561.90      616.66     89.83 o 
  -3  16   0      102.50      212.29     53.33 o 
  -2  16   0       19.02       30.78     61.90 o 
  -1  16   0        1.01        9.69     64.35 o 
   0  16   0      127.95      175.79     65.32 o 
   1  16   0       70.90       99.87     48.05 o 
   2  16   0       65.37       75.10     46.57 o 
   3  16   0       12.60       81.86     46.58 o 
   4  16   0       40.18        1.24     45.17 o 
   5  16   0      767.74      909.68     71.83 o 
   6  16   0       28.97       22.57     47.21 o 
   7  16   0       78.49       71.21     53.22 o 
   8  16   0      256.01      250.79    115.72 o 
   9  16   0       10.75      -72.17     53.48 o 
  -4  17   0       47.40       84.26     78.05 o 
  -3  17   0      124.17      103.52     76.77 o 
  -2  17   0        3.77       19.23     49.78 o 
  -1  17   0      746.68      738.41    101.26 o 
   0  17   0      438.88      488.34     63.14 o 
   1  17   0       19.99       76.79     51.68 o 
   2  17   0      172.59      181.23     54.01 o 
   3  17   0        0.05      -33.24     47.53 o 
   4  17   0      839.09      911.74     75.97 o 
   5  17   0      379.86      372.24     61.21 o 
   6  17   0      260.84      271.18     60.89 o 
   7  17   0      407.37      529.18     71.72 o 
   8  17   0       37.22       28.33     83.31 o 
  -2  18   0      342.79      438.48     94.01 o 
  -1  18   0        9.05      212.75     81.51 o 
   0  18   0      532.25      564.91     69.56 o 
   1  18   0        3.66        7.19     51.72 o 
   2  18   0       11.70       -9.65     51.57 o 
   3  18   0      173.99      144.82    101.74 o 
   4  18   0       16.66       99.37     56.99 o 
   5  18   0      318.94      343.13     66.43 o 
   6  18   0       49.97       14.53     53.91 o 
  -5 -18   1      245.97      210.68     94.30 o 
  -4 -18   1      204.73      187.35     83.01 o 
  -3 -18   1       91.88       81.39     59.90 o 
  -2 -18   1       64.16      103.21     57.59 o 
  -1 -18   1       81.10       78.36     57.19 o 
   0 -18   1      390.97      385.02     67.32 o 
   1 -18   1      214.94      275.19     90.38 o 
  -7 -17   1       87.00       19.00     60.19 o 
  -6 -17   1     1208.74     1171.48     90.04 o 
  -5 -17   1     1161.52     1105.78     84.98 o 
  -4 -17   1      360.53      345.75     63.46 o 
  -3 -17   1      664.94      668.96    115.11 o 
  -2 -17   1        6.44        1.49     51.63 o 
  -1 -17   1     1043.92     1017.01    174.19 o 
   0 -17   1       85.49      110.85     69.70 o 
   1 -17   1     1163.75     1144.96    120.13 o 
   2 -17   1      390.48      396.06     92.66 o 
   3 -17   1        7.92      -12.79     53.87 o 
   4 -17   1       46.97       54.34     72.47 o 
  -8 -16   1        3.36      -39.29     52.77 o 
  -7 -16   1      589.08      661.64    125.23 o 
  -6 -16   1      211.11      248.16     95.93 o 
  -5 -16   1      784.32      840.71    133.65 o 
  -4 -16   1       10.89      -15.65     44.36 o 
  -3 -16   1      399.64      396.24     58.03 o 
  -2 -16   1       34.66       41.74     49.01 o 
  -1 -16   1       39.08       79.97     50.06 o 
   0 -16   1      180.98      232.72     52.88 o 
   1 -16   1      239.82      157.81     76.61 o 
   2 -16   1       12.72        0.07     70.94 o 
   3 -16   1       54.65      102.26     52.21 o 
   4 -16   1       94.52       49.84     51.95 o 
   5 -16   1       71.85       61.72     68.00 o 
  -9 -15   1       91.47       64.72     61.14 o 
  -8 -15   1       12.22       -3.93     57.88 o 
  -7 -15   1        7.01      -58.16     45.69 o 
  -6 -15   1       55.47       56.08     50.59 o 
  -5 -15   1      117.90      201.41     53.70 o 
  -4 -15   1     1075.49     1039.48    165.30 o 
  -3 -15   1        3.87        7.61     42.84 o 
  -2 -15   1       79.58       70.31     43.69 o 
  -1 -15   1       37.70       14.15     44.70 o 
   0 -15   1      553.28      687.98     66.42 o 
   1 -15   1       95.68       29.23     64.33 o 
   2 -15   1       85.47       79.90     63.23 o 
   3 -15   1        7.61       -3.27     65.42 o 
   4 -15   1       22.37       26.34     44.12 o 
   5 -15   1       49.31       22.75     49.53 o 
   6 -15   1       59.85       31.56     60.94 o 
 -10 -14   1      228.06      285.48     67.25 o 
  -9 -14   1        1.92       17.96     70.89 o 
  -8 -14   1      456.44      469.70    131.95 o 
  -7 -14   1       91.91       99.70     55.84 o 
  -6 -14   1      200.17      197.00     52.11 o 
  -5 -14   1      751.23      806.86    133.16 o 
  -4 -14   1     1840.43     1974.85     88.89 o 
  -3 -14   1      336.29      344.21     63.13 o 
  -2 -14   1      312.37      305.18     48.71 o 
  -1 -14   1      436.00      471.94     65.25 o 
   0 -14   1      715.52      667.83     60.72 o 
   1 -14   1     3078.43     3195.90    108.69 o 
   2 -14   1     1084.11      980.44     99.78 o 
   3 -14   1      477.41      570.49     84.12 o 
   4 -14   1      228.26      229.08     51.46 o 
   5 -14   1      271.81      242.54     52.40 o 
   6 -14   1      666.64      795.53     69.33 o 
 -11 -13   1       56.35       -3.61     56.58 o 
 -10 -13   1      274.68      240.16     61.94 o 
  -9 -13   1      290.49      256.26     59.78 o 
  -8 -13   1      459.50      411.71     59.66 o 
  -7 -13   1       80.90      104.53     45.62 o 
  -6 -13   1      787.93      815.18    123.91 o 
  -5 -13   1     1068.38     1067.27     68.52 o 
  -4 -13   1     1214.79     1120.68     67.50 o 
  -3 -13   1      297.84      369.11     47.87 o 
  -2 -13   1      821.75      725.94     99.39 o 
  -1 -13   1     3573.36     3443.32    105.22 o 
   0 -13   1      175.09      223.74     43.84 o 
   1 -13   1      138.20      136.31     46.54 o 
   2 -13   1      891.94     1089.83     95.75 o 
   3 -13   1      669.32      780.96     90.70 o 
   4 -13   1      108.47       91.39     42.33 o 
   5 -13   1      167.60      145.15     45.88 o 
   6 -13   1      120.96       51.61     44.42 o 
   7 -13   1       29.00       14.47     48.73 o 
   8 -13   1      240.00      256.30     81.40 o 
 -12 -12   1      374.56      607.38    106.75 o 
 -11 -12   1       51.03      -19.25     53.55 o 
 -10 -12   1        0.36       78.30     58.77 o 
  -9 -12   1       16.05      -24.47     47.42 o 
  -8 -12   1     2463.08     2416.59    142.03 o 
  -7 -12   1        3.70       39.48     49.44 o 
  -6 -12   1     1533.15     1503.18     76.26 o 
  -5 -12   1        1.06       20.60     36.32 o 
  -4 -12   1      623.08      457.74     61.52 o 
  -3 -12   1      540.17      540.38     51.12 o 
  -2 -12   1     1104.40      998.53     89.05 o 
  -1 -12   1     5628.71     5703.45    198.98 o 
   0 -12   1      539.78      638.82     52.60 o 
   1 -12   1      114.32      140.27     38.96 o 
   2 -12   1     1339.90     1350.39     99.01 o 
   3 -12   1     3432.15     3485.42    137.15 o 
   4 -12   1      914.77      965.29     47.04 o 
   5 -12   1     2135.95     2148.47     67.13 o 
   6 -12   1      315.40      349.43     38.99 o 
   7 -12   1      744.74      804.66     51.50 o 
   8 -12   1      321.59      293.03     59.85 o 
   9 -12   1     1368.91     1211.74    115.16 o 
 -12 -11   1     1832.32     2332.98    158.91 o 
 -11 -11   1      318.28      462.24     97.56 o 
 -10 -11   1      445.77      437.98     95.15 o 
  -9 -11   1     1252.17     1297.57     79.16 o 
  -8 -11   1      701.01      707.21     63.80 o 
  -7 -11   1     4593.53     4586.50    123.60 o 
  -6 -11   1     2037.75     2173.34     84.44 o 
  -5 -11   1     2713.62     2588.76     89.65 o 
  -4 -11   1      357.51      307.75     42.37 o 
  -3 -11   1      527.34      469.52     49.32 o 
  -2 -11   1     2672.05     2590.22     83.85 o 
  -1 -11   1     7156.79     7045.51    141.88 o 
   0 -11   1        7.42       30.65     32.28 o 
   1 -11   1     1264.27     1297.49     44.41 o 
   2 -11   1      129.99      134.56     31.74 o 
   3 -11   1     2333.57     2383.02     74.12 o 
   4 -11   1     1126.97     1188.26     61.13 o 
   5 -11   1      547.94      501.27     54.16 o 
   6 -11   1     1213.16     1302.80     55.75 o 
   7 -11   1      326.26      262.16     37.31 o 
   8 -11   1      318.89      389.98     89.65 o 
   9 -11   1     1029.55      970.12     81.35 o 
  10 -11   1      527.03      661.47    105.41 o 
 -12 -10   1       80.17       91.34     82.01 o 
 -11 -10   1      623.35      721.16    107.16 o 
 -10 -10   1      167.27      195.67     52.28 o 
  -9 -10   1      138.84       98.33     47.99 o 
  -8 -10   1     1120.08     1124.80     82.91 o 
  -7 -10   1     1059.99     1117.54    122.03 o 
  -6 -10   1     1798.05     1887.61    131.35 o 
  -5 -10   1        8.05      -14.49     30.45 o 
  -4 -10   1      194.26      181.79     34.59 o 
  -3 -10   1      222.74      168.75     32.95 o 
  -2 -10   1        2.89      -20.26     25.67 o 
  -1 -10   1        9.22       13.88     25.61 o 
   0 -10   1     1359.22     1357.48     76.21 o 
   1 -10   1     1655.46     1645.98     46.89 o 
   2 -10   1      449.48      462.75     35.74 o 
   3 -10   1     6626.87     6385.65    124.61 o 
   4 -10   1     3827.43     3677.30    209.75 o 
   5 -10   1      511.78      519.04     36.98 o 
   6 -10   1       15.84        1.38     26.55 o 
   7 -10   1       79.13       59.66     30.44 o 
   8 -10   1      206.29      172.08     49.43 o 
   9 -10   1      545.86      546.30    111.18 o 
  10 -10   1     1013.60     1141.72     88.09 o 
 -13  -9   1        0.76      -73.77     80.26 o 
 -12  -9   1       41.03       79.11     79.14 o 
 -11  -9   1      708.15      850.56    101.37 o 
 -10  -9   1      296.83      345.78     92.51 o 
  -9  -9   1      231.21      163.05     47.32 o 
  -8  -9   1      140.71       99.41     40.98 o 
  -7  -9   1      108.02      111.15     26.44 o 
  -6  -9   1        5.96       -0.49     23.48 o 
  -5  -9   1      302.94      293.88     24.04 o 
  -4  -9   1      157.61      170.91     33.08 o 
  -3  -9   1     3723.08     3524.41    107.27 o 
  -2  -9   1     1443.94     1453.94     56.75 o 
  -1  -9   1      310.30      252.41     32.00 o 
   0  -9   1        5.95       28.05     24.46 o 
   1  -9   1      405.40      413.10     28.01 o 
   2  -9   1     6763.79     6768.63    120.90 o 
   3  -9   1     1294.48     1231.54     53.54 o 
   4  -9   1      322.89      324.26     37.27 o 
   5  -9   1       15.12        4.57     27.99 o 
   6  -9   1        6.16       21.85     24.72 o 
   7  -9   1       10.49        9.96     28.86 o 
   8  -9   1      297.65      268.08     95.34 o 
   9  -9   1      480.42      604.28    132.75 o 
  10  -9   1       64.04       85.58     55.02 o 
  11  -9   1      356.13      453.72     97.48 o 
 -13  -8   1        0.69      -14.95     77.09 o 
 -12  -8   1        3.11      -82.47     66.81 o 
 -11  -8   1       46.48       75.62     68.78 o 
 -10  -8   1      123.86      145.60     41.40 o 
  -9  -8   1     1290.15     1386.95     57.14 o 
  -8  -8   1     1376.53     1224.45     58.43 o 
  -7  -8   1      298.24      268.67     28.90 o 
  -6  -8   1       21.15       25.44     19.74 o 
  -5  -8   1     1347.80     1364.05     40.87 o 
  -4  -8   1      658.76      643.47     27.47 o 
  -3  -8   1      982.94     1056.70     54.51 o 
  -2  -8   1       84.70      117.68     25.08 o 
  -1  -8   1     4895.88     5045.90    111.92 o 
   0  -8   1     5554.73     5760.21    111.20 o 
   1  -8   1     5891.60     6165.29     88.41 o 
   2  -8   1      680.63      697.97     53.28 o 
   3  -8   1     1415.31     1433.86     53.44 o 
   4  -8   1       15.05       13.87     29.89 o 
   5  -8   1     1644.36     1595.19     49.77 o 
   6  -8   1      654.39      725.31     39.25 o 
   7  -8   1      931.27      953.24     44.27 o 
   8  -8   1      133.64      199.25     48.73 o 
   9  -8   1      806.31      893.60     94.33 o 
  10  -8   1     1793.79     1853.50    126.50 o 
  11  -8   1      177.92      120.53     77.16 o 
 -13  -7   1        3.08        2.81     81.70 o 
 -12  -7   1     1259.07     1366.66     85.74 o 
 -11  -7   1       11.57       -7.06     40.80 o 
 -10  -7   1      505.08      492.14     78.96 o 
  -9  -7   1      717.87      709.44     54.43 o 
  -8  -7   1      282.74      254.38     30.72 o 
  -7  -7   1      676.31      706.42     37.16 o 
  -6  -7   1     1952.18     2033.07     52.04 o 
  -5  -7   1       99.90      142.80     22.24 o 
  -4  -7   1     1992.11     2040.92     43.89 o 
  -3  -7   1        2.31       19.68     12.41 o 
  -2  -7   1      256.54      261.82     26.89 o 
  -1  -7   1      388.59      318.04     28.10 o 
   0  -7   1     6299.79     6225.25    111.75 o 
   1  -7   1     3001.33     3162.89     55.76 o 
   2  -7   1      110.91       88.56     20.04 o 
   3  -7   1     5939.68     6109.82    270.54 o 
   4  -7   1      526.25      604.62     43.51 o 
   5  -7   1     2916.65     2849.32     59.84 o 
   6  -7   1      102.69      127.50     25.11 o 
   7  -7   1     7873.24     7847.83    111.56 o 
   8  -7   1     2535.48     2497.45    125.33 o 
   9  -7   1      102.50      157.99     65.55 o 
  10  -7   1      685.87      633.35     87.76 o 
  11  -7   1      776.89      729.10     98.31 o 
  12  -7   1      616.34      771.28    104.73 o 
 -13  -6   1      189.66      205.88     77.21 o 
 -12  -6   1       88.58      101.16     64.17 o 
 -11  -6   1      328.36      309.51     67.96 o 
 -10  -6   1      606.67      636.78     73.13 o 
  -9  -6   1     1522.98     1411.47     88.81 o 
  -7  -6   1      109.77      113.95     22.97 o 
  -6  -6   1      117.82       91.15     19.86 o 
  -5  -6   1     1749.17     1832.06     62.39 o 
  -4  -6   1    15311.11    15647.92    175.57 o 
  -3  -6   1    10078.55    10233.21    120.33 o 
  -2  -6   1      721.71      672.00     85.54 o 
  -1  -6   1    14598.04    14840.71    206.79 o 
   0  -6   1      315.20      343.04     45.67 o 
   1  -6   1     8404.48     8451.10    104.70 o 
   2  -6   1    15657.41    16082.52    220.88 o 
   3  -6   1    22130.38    22252.79    342.68 o 
   4  -6   1     2926.96     2885.28     48.32 o 
   5  -6   1     2523.06     2554.22     51.48 o 
   6  -6   1     6796.24     6789.00     95.68 o 
   7  -6   1     8663.22     8610.48    115.49 o 
   8  -6   1     4904.17     4588.97    160.36 o 
   9  -6   1     3054.04     3143.76    140.54 o 
  10  -6   1     2497.52     2426.04    133.79 o 
  11  -6   1      578.38      548.15     93.28 o 
  12  -6   1      806.83      851.79    112.60 o 
 -14  -5   1      368.70      479.06     97.62 o 
 -13  -5   1     1535.14     1552.83    123.66 o 
 -12  -5   1      506.56      472.11     81.02 o 
 -11  -5   1      128.15      149.46     60.29 o 
 -10  -5   1     1673.54     1637.90     97.94 o 
  -9  -5   1     4389.74     4512.68    146.61 o 
  -8  -5   1     2829.86     3214.01    116.36 o 
  -7  -5   1     1027.74      619.39    241.37 o 
  -6  -5   1      495.35      564.64     35.99 o 
  -5  -5   1     4567.93     4516.35     86.49 o 
  -4  -5   1     1384.74     1358.77     34.60 o 
  -3  -5   1     7665.70     7558.25     92.72 o 
  -2  -5   1     3337.21     3176.22     46.35 o 
  -1  -5   1      926.67      871.20     33.88 o 
   0  -5   1     3074.16     3165.52     65.14 o 
   1  -5   1     3720.74     3592.69     84.59 o 
   2  -5   1    10550.58    10491.96    198.41 o 
   3  -5   1     1826.61     1726.74     40.35 o 
   4  -5   1      222.47      214.85     19.66 o 
   5  -5   1      890.38      854.24     30.47 o 
   6  -5   1     2030.50     1886.64     43.46 o 
   7  -5   1     1535.58     1524.76     41.88 o 
   8  -5   1     7209.72     7278.03    208.63 o 
   9  -5   1      563.86      514.14     71.57 o 
  10  -5   1      187.92      202.45     65.59 o 
  11  -5   1        1.74      -58.99     59.46 o 
  12  -5   1     1606.69     1582.44    127.69 o 
  13  -5   1     2466.41     2538.44    165.04 o 
 -14  -4   1      252.77      231.80     84.33 o 
 -13  -4   1       62.43      156.06     76.28 o 
 -12  -4   1        1.76       23.09     61.62 o 
 -11  -4   1      256.89      362.19     65.95 o 
 -10  -4   1       59.86       71.29     46.40 o 
  -9  -4   1     1714.73     1853.50     67.86 o 
  -8  -4   1       22.38       50.71     26.27 o 
  -7  -4   1      138.36      113.64     36.40 o 
  -6  -4   1      241.21      200.42     26.31 o 
  -5  -4   1     5325.58     5168.26    239.14 o 
  -4  -4   1      665.54      703.45     26.11 o 
  -3  -4   1      904.68      883.71     24.63 o 
  -2  -4   1     1670.36     1885.58     36.59 o 
  -1  -4   1     4972.15     5243.45     63.40 o 
   0  -4   1    32516.40    33046.46    404.26 o 
   1  -4   1     8732.21     9026.76    130.00 o 
   2  -4   1     3004.77     3050.80     48.68 o 
   3  -4   1       16.28       -3.62     13.42 o 
   4  -4   1     1054.05     1177.07     36.37 o 
   5  -4   1     1393.70     1298.80     32.94 o 
   6  -4   1      778.71      836.54     29.32 o 
   7  -4   1      852.06      823.38     31.82 o 
   8  -4   1      637.02      629.58     70.47 o 
   9  -4   1     4497.57     4248.57    157.30 o 
  10  -4   1     1610.42     1360.99    103.11 o 
  11  -4   1       77.70       57.41     62.90 o 
  12  -4   1      824.57      864.34    103.19 o 
  13  -4   1      315.09      221.86     87.15 o 
 -14  -3   1       29.93      -43.33     71.08 o 
 -13  -3   1        8.77       -5.32     65.95 o 
 -12  -3   1      416.21      393.94     79.10 o 
 -11  -3   1      814.40      711.90     80.68 o 
 -10  -3   1       31.33       50.47     47.13 o 
  -9  -3   1      710.51      780.50     45.72 o 
  -8  -3   1        4.36      -18.99     22.30 o 
  -7  -3   1     3298.10     3237.79     74.70 o 
  -6  -3   1     9644.25     9965.87    157.08 o 
  -5  -3   1    10553.46    10674.04    184.82 o 
  -4  -3   1      681.52      689.91     49.77 o 
  -3  -3   1     6423.99     6661.05     81.20 o 
  -2  -3   1      738.00      771.13     19.26 o 
  -1  -3   1    15882.07    16798.66    213.15 o 
   0  -3   1    33112.65    34899.99    341.14 o 
   1  -3   1      556.71      569.51     18.68 o 
   2  -3   1      605.26      550.15     22.44 o 
   3  -3   1      836.59      829.01     28.28 o 
   4  -3   1     1201.30     1133.83     26.96 o 
   5  -3   1     4263.83     4461.33     61.79 o 
   6  -3   1       19.64       23.52     12.64 o 
   7  -3   1      160.33      159.02     17.45 o 
   8  -3   1     1198.43     1047.72     78.84 o 
   9  -3   1      224.71      227.27     56.94 o 
  10  -3   1        0.59      -23.94     51.78 o 
  11  -3   1       12.21       40.19     59.84 o 
  12  -3   1        8.17      -56.27     62.70 o 
  13  -3   1      237.20      127.01     80.04 o 
 -14  -2   1       52.67      -41.24     71.53 o 
 -13  -2   1      194.44      236.77     78.60 o 
 -12  -2   1       75.44      156.38     70.06 o 
 -11  -2   1      477.66      424.48     72.44 o 
 -10  -2   1      450.22      450.99     65.72 o 
  -9  -2   1       47.05       34.24     45.05 o 
  -8  -2   1     2365.15     2241.81     64.74 o 
  -7  -2   1     3356.38     3310.55     75.43 o 
  -6  -2   1     3456.12     3776.07     76.05 o 
  -5  -2   1      235.11      217.65     29.30 o 
  -4  -2   1       11.28        9.19     21.40 o 
  -2  -2   1    18606.52    19257.01    193.47 o 
  -1  -2   1      923.78      943.10     13.02 o 
   0  -2   1    32229.99    32799.41    325.79 o 
   1  -2   1    14086.53    14212.26    179.98 o 
   2  -2   1       22.03       11.88     11.88 o 
   3  -2   1      373.41      342.86     21.19 o 
   4  -2   1     3132.36     3017.50     54.40 o 
   5  -2   1     2180.56     2150.89     36.94 o 
   6  -2   1     4609.26     4870.42     96.20 o 
   7  -2   1       99.65      110.13     15.36 o 
   8  -2   1      167.61      123.80     46.34 o 
   9  -2   1        0.81       -7.18     45.16 o 
  10  -2   1      227.65      243.48     66.22 o 
  11  -2   1      914.33      864.58     90.16 o 
  12  -2   1      142.18      122.72     70.06 o 
  13  -2   1       75.37       97.65     75.31 o 
 -14  -1   1       29.17       28.82     71.93 o 
 -13  -1   1        3.84       15.69     65.35 o 
 -12  -1   1       10.55      -49.69     57.08 o 
 -11  -1   1      725.60      717.39     82.63 o 
 -10  -1   1       22.49      -24.14     44.99 o 
  -9  -1   1     2110.02     2260.80    109.17 o 
  -8  -1   1     1179.25     1135.56     48.44 o 
  -7  -1   1     1000.64     1001.41     43.34 o 
  -6  -1   1     6607.96     6719.03    118.05 o 
  -5  -1   1       52.04      100.40     26.51 o 
  -4  -1   1     4910.99     4909.92     80.73 o 
  -3  -1   1     2268.23     2204.79     44.91 o 
  -2  -1   1     1924.21     1106.98     33.47 o 
  -1  -1   1    21241.83    22242.44    217.96 o 
   0  -1   1     7211.73     7802.92     72.53 o 
   1  -1   1    12946.99    13258.87    227.66 o 
   2  -1   1     7606.38     7781.86    117.18 o 
   3  -1   1     5574.21     5515.20     61.39 o 
   4  -1   1    22262.38    22936.83    224.82 o 
   5  -1   1    12476.77    12185.70    144.48 o 
   6  -1   1    10675.07    10997.01    142.99 o 
   7  -1   1     6988.25     6785.61    108.67 o 
   8  -1   1     1601.51     1631.70     95.58 o 
   9  -1   1     2557.16     2672.76    121.64 o 
  10  -1   1     2896.41     2791.96    135.20 o 
  11  -1   1     5188.09     5477.37    196.19 o 
  12  -1   1     1234.80     1280.95    111.09 o 
  13  -1   1      143.52      115.75     79.85 o 
  14  -1   1      253.78      205.18     91.89 o 
 -14   0   1        8.65        5.70     74.85 o 
 -13   0   1      129.32       98.56     77.95 o 
 -12   0   1     1435.91     1434.65    117.27 o 
 -11   0   1      661.07      528.36     77.23 o 
 -10   0   1      196.19      204.95     58.57 o 
  -9   0   1     1816.31     1830.19    101.42 o 
  -8   0   1      125.46      119.91     29.13 o 
  -7   0   1     3895.78     3972.11     80.77 o 
  -6   0   1     1638.19     1601.56     48.17 o 
  -5   0   1     8768.27     8179.69    159.49 o 
  -4   0   1     5598.67     5431.31     86.28 o 
  -3   0   1       26.80       24.51     11.37 o 
  -2   0   1    13308.97    13401.95    135.50 o 
  -1   0   1    28553.75    29961.61    306.55 o 
   1   0   1    24434.47    25161.43    420.70 o 
   2   0   1    10645.75    10707.13    193.05 o 
   3   0   1     7501.07     7681.30     68.80 o 
   4   0   1    16966.18    16759.81    210.79 o 
   5   0   1    33691.80    34596.60    419.29 o 
   6   0   1    29477.20    29636.75    367.40 o 
   7   0   1     7017.19     6920.07    109.33 o 
   8   0   1     7897.82     8084.27    210.32 o 
   9   0   1     1381.66     1381.42     96.14 o 
  10   0   1     6359.27     6245.83    198.42 o 
  11   0   1     3368.34     3382.65    152.28 o 
  12   0   1     2408.37     2150.14    134.47 o 
  13   0   1     1075.70     1185.98    119.31 o 
  14   0   1      120.98      208.64     84.87 o 
 -13   1   1       96.00      -57.74     67.59 o 
 -12   1   1      135.61      106.04     71.97 o 
 -11   1   1     1063.84     1036.82     96.56 o 
 -10   1   1     1113.53     1148.82     94.95 o 
  -9   1   1      163.08       95.13     50.53 o 
  -8   1   1     1105.77     1187.89     69.82 o 
  -7   1   1      183.43      213.17     25.58 o 
  -6   1   1     4075.41     4150.86     64.21 o 
  -5   1   1     5743.07     5499.83     74.36 o 
  -4   1   1     4898.87     5327.11     68.49 o 
  -3   1   1       44.80       18.39      8.86 o 
  -2   1   1      510.55      472.82     16.76 o 
  -1   1   1     5853.64     6282.99     81.54 o 
   0   1   1     3315.60     3246.36    241.41 o 
   1   1   1      680.30      689.74     14.73 o 
   2   1   1    24883.86    24450.63    413.40 o 
   3   1   1     5863.88     6312.56    130.49 o 
   4   1   1     2242.72     2038.03     40.30 o 
   5   1   1    10298.78    10448.30    148.75 o 
   6   1   1    12486.95    12394.39    169.34 o 
   7   1   1      694.13      708.32     44.59 o 
   8   1   1      170.70      201.98     22.59 o 
   9   1   1      524.30      588.96     66.69 o 
  10   1   1     3797.23     3684.72    150.26 o 
  11   1   1     2439.03     2453.87    130.54 o 
  12   1   1      748.85      740.17     90.13 o 
  13   1   1      127.13       97.28     73.85 o 
  14   1   1        1.96      -34.06     72.39 o 
 -13   2   1       73.24       61.94     74.43 o 
 -12   2   1      202.50      139.76     70.67 o 
 -11   2   1        0.34      -52.46     53.33 o 
 -10   2   1       40.56       54.91     51.84 o 
  -9   2   1      953.47      840.33     78.73 o 
  -8   2   1     5201.48     5032.41    100.29 o 
  -7   2   1     3858.37     3756.70     64.12 o 
  -6   2   1      147.68      155.81     24.03 o 
  -5   2   1        8.04       54.64     13.34 o 
  -4   2   1     3779.90     4033.13     56.84 o 
  -3   2   1    20228.61    21076.12    210.42 o 
  -2   2   1    38367.63    40274.50    464.72 o 
  -1   2   1     7846.68     8692.80    110.72 o 
   0   2   1      543.18      519.58     11.01 o 
   1   2   1     1682.55     1661.09     29.52 o 
   2   2   1     1979.93     2265.04     56.03 o 
   3   2   1     4959.41     4895.95    106.19 o 
   4   2   1     4006.26     4368.86    105.65 o 
   5   2   1      313.91      284.58     32.73 o 
   6   2   1      470.87      490.68     28.23 o 
   7   2   1      651.28      697.30     79.99 o 
   8   2   1      113.87      146.79     38.46 o 
   9   2   1       17.72        7.79     41.15 o 
  10   2   1      145.34      147.69     53.04 o 
  11   2   1      318.96      346.05     66.06 o 
  12   2   1      393.56      241.66     69.77 o 
  13   2   1       15.63       11.77     65.54 o 
  14   2   1       52.27      122.17     83.40 o 
 -13   3   1      816.85      828.55    107.95 o 
 -12   3   1     1119.34     1358.40    116.04 o 
 -11   3   1       48.75       35.28     59.09 o 
 -10   3   1      105.45      186.18     61.17 o 
  -9   3   1     8338.13     7887.67    222.76 o 
  -8   3   1     3637.67     3793.40     68.80 o 
  -7   3   1    10022.16     9937.57    124.85 o 
  -6   3   1     6137.56     6297.85     86.53 o 
  -5   3   1     3633.39     3503.70     92.55 o 
  -4   3   1     7338.97     7669.62     92.88 o 
  -3   3   1    16724.72    17232.64    177.35 o 
  -2   3   1    43798.50    45102.12    521.94 o 
  -1   3   1      211.63      215.94     23.13 o 
   0   3   1     1441.02     1409.53     28.91 o 
   1   3   1     1123.55     1126.24     54.28 o 
   3   3   1     3581.64     3960.76    105.46 o 
   4   3   1     5686.70     5780.38     94.82 o 
   5   3   1        1.31      -28.07     18.72 o 
   6   3   1        8.29       -8.34     25.53 o 
   7   3   1     1425.45     1428.14     62.58 o 
   8   3   1     2024.39     1908.42     55.50 o 
   9   3   1      418.86      328.32     54.76 o 
  10   3   1      583.03      530.88     70.71 o 
  11   3   1       11.40      -17.88     50.63 o 
  12   3   1      534.75      472.65     78.13 o 
  13   3   1       14.18       74.15     66.50 o 
  14   3   1        3.87      -26.09     72.81 o 
 -13   4   1     1108.46      916.39    113.18 o 
 -12   4   1        5.04       55.15     69.17 o 
 -11   4   1      415.16      283.97     78.64 o 
 -10   4   1      220.84      243.47     66.62 o 
  -9   4   1      322.85      348.06     63.87 o 
  -8   4   1     2813.28     2965.37     62.43 o 
  -7   4   1     2617.52     2713.16     55.80 o 
  -6   4   1     2279.53     2306.84     77.91 o 
  -5   4   1      272.02      275.57     19.99 o 
  -4   4   1     5241.40     5438.60     74.15 o 
  -3   4   1    10924.44    11540.87    154.95 o 
  -2   4   1    10168.47     9835.78    311.47 o 
  -1   4   1     1609.68     1498.22    157.48 o 
   0   4   1    26279.19    26872.56    360.90 o 
   1   4   1     3284.28     3137.16     44.95 o 
   2   4   1      498.51      467.14     18.05 o 
   3   4   1     9988.10     3581.85     84.59 o 
   4   4   1     3458.28     3496.75    106.71 o 
   5   4   1     1213.33     1201.29     42.23 o 
   6   4   1     2114.98     2193.64     82.89 o 
   7   4   1      806.75      812.53     58.98 o 
   8   4   1       39.46       17.26     33.87 o 
   9   4   1     1126.12     1114.42     80.83 o 
  10   4   1      857.81      868.18     81.40 o 
  11   4   1      296.46      247.60     66.60 o 
  12   4   1        8.58       18.90     58.59 o 
  13   4   1        3.46      146.76     70.84 o 
  14   4   1      219.96      283.49     84.88 o 
 -13   5   1       33.61      239.33     90.51 o 
 -12   5   1        1.79       24.81     76.53 o 
 -11   5   1       28.35      -35.21     59.29 o 
 -10   5   1       22.31       17.89     57.58 o 
  -9   5   1      247.21      120.24     57.71 o 
  -8   5   1     1349.93     1442.13     46.88 o 
  -7   5   1     2924.98     2744.85     69.07 o 
  -6   5   1     1627.21     1622.92     43.79 o 
  -5   5   1      412.19      453.78     24.71 o 
  -4   5   1     2170.77     2116.84     44.11 o 
  -3   5   1    11596.95    11619.33    159.93 o 
  -2   5   1     3618.68     3316.12     63.38 o 
  -1   5   1    24003.73    24061.04    299.18 o 
   0   5   1     4597.53     4466.58     60.90 o 
   1   5   1      177.60      126.76     13.33 o 
   2   5   1      659.50      659.92     21.47 o 
   3   5   1    37473.79    37345.59    372.83 o 
   4   5   1    19693.20    20270.79    266.16 o 
   5   5   1     3611.09     2446.13     78.48 o 
   6   5   1     6341.88     6387.71    115.78 o 
   7   5   1     3720.41     3740.90    118.55 o 
   8   5   1     3057.44     3087.12    115.12 o 
   9   5   1     7877.43     7945.07    209.94 o 
  10   5   1     3230.57     3256.62    133.68 o 
  11   5   1     1046.55     1052.97     89.86 o 
  12   5   1       83.51       82.66     60.11 o 
  13   5   1      216.02      204.89     77.62 o 
  14   5   1     1358.08     1685.99    132.22 o 
 -12   6   1      286.55      219.01     85.51 o 
 -11   6   1       45.64      120.80     70.49 o 
 -10   6   1       13.18      -61.72     52.77 o 
  -9   6   1        0.41      -31.76     49.47 o 
  -8   6   1     5371.44     5331.37    133.42 o 
  -7   6   1      875.92      931.52     60.59 o 
  -6   6   1      819.99      830.41     44.97 o 
  -5   6   1     1008.50      969.12     35.56 o 
  -4   6   1     1878.32     1763.57     91.68 o 
  -3   6   1     6650.90     6450.69    105.81 o 
  -2   6   1    13490.23    13450.65    210.83 o 
  -1   6   1    22966.90    22852.38    290.90 o 
   0   6   1     6714.79     6666.73     85.92 o 
   1   6   1    18948.50    19586.02    207.85 o 
   2   6   1    19957.63    19862.32    259.66 o 
   3   6   1    22465.61    22002.05    230.60 o 
   4   6   1    23321.54    24111.24    254.64 o 
   5   6   1     9130.89     9051.75    142.94 o 
   7   6   1     4691.15     4625.36    100.36 o 
   8   6   1     3129.54     3241.97    119.48 o 
   9   6   1     4250.56     4418.45    149.15 o 
  10   6   1     3844.09     3591.90    142.92 o 
  11   6   1      310.71      289.84     68.98 o 
  12   6   1      105.63      129.33     63.18 o 
  13   6   1      287.98      330.00     84.40 o 
  14   6   1      281.98      263.21     90.53 o 
 -12   7   1       36.09      154.03     86.42 o 
 -11   7   1      124.14       53.64     70.39 o 
 -10   7   1     1748.45     1595.04    117.73 o 
  -9   7   1      109.80       43.28     56.76 o 
  -8   7   1        2.54      -25.81     23.23 o 
  -7   7   1      848.59      825.67     50.53 o 
  -6   7   1      392.09      434.66     34.14 o 
  -5   7   1      228.75      194.70     32.99 o 
  -4   7   1     2127.45     2173.75     51.43 o 
  -3   7   1       80.29       16.01     17.46 o 
  -2   7   1    23185.71    23359.55    436.05 o 
  -1   7   1     3688.30     3591.65     70.83 o 
   0   7   1     1409.62     1459.22     44.65 o 
   1   7   1      922.47      987.72     38.37 o 
   2   7   1      305.46      255.42     24.71 o 
   3   7   1     5165.08     5274.11     75.45 o 
   4   7   1     1745.30     1599.09     40.23 o 
   5   7   1     2245.33     2405.86     52.75 o 
   6   7   1       74.49       95.92     35.17 o 
   7   7   1     1032.97     1110.78     82.43 o 
   8   7   1     1735.96     1737.71     88.64 o 
   9   7   1     4844.37     4631.04    153.75 o 
  10   7   1     1322.23     1390.39     99.14 o 
  11   7   1       16.40      -28.01     54.89 o 
  12   7   1        2.41       33.35     62.54 o 
  13   7   1       96.10      149.53     76.78 o 
  14   7   1        4.28      -88.75     69.62 o 
 -11   8   1      605.80      711.08    100.73 o 
 -10   8   1     1377.76     1236.12    110.82 o 
  -9   8   1     2427.51     2398.37    132.69 o 
  -8   8   1      393.23      384.40     34.42 o 
  -7   8   1     1160.09     1115.63     40.85 o 
  -6   8   1      659.71      581.76     66.03 o 
  -5   8   1     9893.53    10021.91    132.85 o 
  -4   8   1     7264.72     7192.83    103.30 o 
  -3   8   1     2633.85     2628.88     67.71 o 
  -2   8   1       53.44       27.90     21.17 o 
  -1   8   1    22906.00    22897.19    249.18 o 
   0   8   1       37.61       68.94     17.76 o 
   1   8   1    10965.24    10766.55    162.58 o 
   2   8   1     1313.34     1196.56     90.04 o 
   3   8   1      110.46       91.64     22.62 o 
   4   8   1       23.07        4.58     15.48 o 
   5   8   1      241.48      296.92     24.61 o 
   6   8   1     4891.70     4886.03    101.32 o 
   7   8   1      272.84      264.88     29.40 o 
   8   8   1       55.95       55.25     26.04 o 
   9   8   1       39.18        3.72     18.65 o 
  10   8   1       21.01       33.18     48.08 o 
  11   8   1       76.41      109.74     56.75 o 
  12   8   1      206.56      191.76     70.89 o 
  13   8   1      310.07      314.79     82.58 o 
 -11   9   1     1344.04     1244.00    121.14 o 
 -10   9   1     3121.00     2997.46    157.64 o 
  -9   9   1     3617.16     3846.90    123.54 o 
  -8   9   1      706.54      639.46     57.48 o 
  -7   9   1     3072.66     3021.52    100.41 o 
  -6   9   1     1218.16     1172.35     47.32 o 
  -5   9   1    15018.16    14778.71    180.60 o 
  -4   9   1     4057.22     4068.36     79.47 o 
  -3   9   1     3713.86     3429.87    154.03 o 
  -2   9   1     5748.15     5785.46    114.20 o 
  -1   9   1       14.82        9.59     18.61 o 
   0   9   1     7468.97     7340.06    158.07 o 
   1   9   1     2745.79     2707.81     70.26 o 
   2   9   1     7580.20     7273.97    186.25 o 
   3   9   1     1896.20     1876.68     60.55 o 
   4   9   1       11.43       43.38     19.72 o 
   5   9   1      141.41       94.97     20.99 o 
   6   9   1      939.23      964.41     40.93 o 
   7   9   1       22.16       32.07     24.30 o 
   8   9   1      873.16      811.09     61.36 o 
   9   9   1      259.44      204.49     34.88 o 
  10   9   1      375.36      354.15     46.40 o 
  11   9   1        1.58       28.83     44.39 o 
  12   9   1       79.19       19.97     78.50 o 
  13   9   1      231.28      158.43     87.51 o 
 -10  10   1      571.15      668.48     98.13 o 
  -9  10   1     2131.52     2376.13    138.14 o 
  -8  10   1      321.21      112.41    153.98 o 
  -7  10   1      243.34      235.70     35.94 o 
  -6  10   1     1767.40     1708.14     75.29 o 
  -5  10   1      258.91      241.30     30.14 o 
  -4  10   1     9329.34     9132.70    212.00 o 
  -3  10   1     1637.13     1646.74     54.98 o 
  -2  10   1      461.59      494.60     39.63 o 
  -1  10   1      443.12      391.05     29.65 o 
   0  10   1      579.53      575.56     40.65 o 
   1  10   1     4873.79     4846.60    102.59 o 
   2  10   1     1020.44     1027.49     49.55 o 
   3  10   1      119.57      168.18     41.55 o 
   4  10   1       98.96      104.49     30.68 o 
   5  10   1       18.67       11.97     18.99 o 
   6  10   1        0.53       -9.76     21.16 o 
   7  10   1     1963.67     1879.56     58.28 o 
   8  10   1       70.14       46.03     28.76 o 
   9  10   1      256.73      262.76     48.75 o 
  10  10   1      141.80      181.60     69.48 o 
  11  10   1      486.24      435.28     88.62 o 
  12  10   1      143.45      178.94     81.77 o 
  13  10   1      153.30      176.46     91.08 o 
 -10  11   1      857.70      953.93    117.21 o 
  -9  11   1      172.77      293.88     84.69 o 
  -8  11   1      530.52      440.80     83.39 o 
  -7  11   1      345.77      343.27     63.88 o 
  -6  11   1      150.07       58.26     28.39 o 
  -5  11   1     1022.37     1095.43     64.06 o 
  -4  11   1     3630.88     3532.80     75.54 o 
  -3  11   1     3037.34     2992.38     61.89 o 
  -2  11   1      815.93      890.74     73.58 o 
  -1  11   1      207.07      190.34     34.08 o 
   0  11   1     1349.74     1226.47    108.76 o 
   1  11   1     6947.08     6660.33    130.10 o 
   2  11   1     3786.94     3889.14    134.61 o 
   3  11   1     5159.80     5015.10    111.10 o 
   4  11   1       83.08        7.30     29.26 o 
   5  11   1     1479.78     1374.39     65.12 o 
   6  11   1     1524.15     1527.26     70.84 o 
   7  11   1     4396.17     4491.90    120.74 o 
   8  11   1     3838.70     4037.80    170.40 o 
   9  11   1        4.76      -59.79     39.86 o 
  10  11   1      660.68      740.08     68.16 o 
  11  11   1      233.46      335.97     84.16 o 
  12  11   1      605.18      589.94    103.94 o 
  -9  12   1      715.27      797.66    106.20 o 
  -8  12   1      238.84      197.01     73.16 o 
  -7  12   1       12.12       -8.51     38.36 o 
  -6  12   1      210.18      217.64     43.17 o 
  -5  12   1     1720.32     1641.22     72.49 o 
  -4  12   1     1552.56     1590.62     71.86 o 
  -3  12   1     2649.68     2718.89     96.81 o 
  -2  12   1      143.13      176.40     34.53 o 
  -1  12   1    11186.47    10773.23    187.62 o 
   0  12   1     1903.05     1918.22     73.66 o 
   1  12   1     2984.89     2871.07    112.84 o 
   2  12   1     9217.72     9115.50    166.72 o 
   3  12   1      849.62      928.15    143.58 o 
   4  12   1     1958.25     1830.35     82.58 o 
   5  12   1        6.32      -31.81     42.11 o 
   6  12   1     5318.58     5053.13    125.29 o 
   7  12   1     1516.29     1343.14     73.62 o 
   8  12   1       42.73       -6.22     40.80 o 
   9  12   1      466.16      438.63     68.79 o 
  10  12   1        0.06      -18.57     47.71 o 
  11  12   1       13.37       31.13     74.47 o 
  12  12   1      409.34      371.13     96.27 o 
  -8  13   1      167.57      229.96     81.72 o 
  -7  13   1      286.64      243.56     50.21 o 
  -6  13   1       46.78       75.86     49.73 o 
  -5  13   1       30.83        3.95     20.36 o 
  -4  13   1      556.70      566.72     41.76 o 
  -3  13   1     1411.93     1372.21     54.84 o 
  -2  13   1       33.63       69.79     32.71 o 
  -1  13   1     2749.18     2966.58     92.83 o 
   0  13   1      427.36      507.61     47.26 o 
   1  13   1      146.42      175.53     38.11 o 
   2  13   1      498.17      506.57     47.32 o 
   3  13   1      472.96      399.24     46.70 o 
   4  13   1      166.79      133.71     40.05 o 
   5  13   1       21.68        5.65     37.21 o 
   6  13   1       38.66       20.21     37.79 o 
   7  13   1      772.87      777.96     65.40 o 
   8  13   1       15.52       -2.66     42.67 o 
   9  13   1       39.02      -25.79     45.67 o 
  10  13   1     1067.68     1163.57     84.52 o 
  11  13   1        3.08       25.02     80.19 o 
  -8  14   1      563.61      571.23     98.42 o 
  -7  14   1     1490.38     1556.14    265.37 o 
  -6  14   1     1047.59     1068.02     70.10 o 
  -5  14   1     1605.35     1628.53    253.98 o 
  -4  14   1      420.58      440.96     50.52 o 
  -3  14   1      934.34      870.38     63.28 o 
  -2  14   1     2001.72     2049.05     83.36 o 
  -1  14   1     2621.23     2866.70     98.36 o 
   0  14   1     1955.90     1996.46    155.33 o 
   1  14   1      138.66      146.73     79.58 o 
   2  14   1      568.95      609.92     54.92 o 
   3  14   1      811.37      780.07     58.89 o 
   4  14   1     1637.86     1580.49    110.22 o 
   5  14   1      328.08      386.75     51.41 o 
   6  14   1     4696.45     4365.62    190.22 o 
   7  14   1      387.90      378.64     55.30 o 
   8  14   1      425.78      470.87     84.02 o 
   9  14   1      829.95     1090.48    145.32 o 
  10  14   1      368.79      458.50     70.71 o 
  11  14   1      366.09      474.11     96.67 o 
  -6  15   1     2629.88     2732.25    146.34 o 
  -5  15   1      719.73      809.00     94.57 o 
  -4  15   1      340.31      245.38     68.70 o 
  -3  15   1      883.33     1019.70     68.98 o 
  -2  15   1      102.52      119.62     43.88 o 
  -1  15   1     1170.32     1322.02    105.59 o 
   0  15   1     3196.42     3005.35    109.98 o 
   1  15   1       75.96        9.21     39.03 o 
   2  15   1      494.18      513.50     54.43 o 
   3  15   1       35.48        8.77     39.12 o 
   4  15   1      231.26      180.22     58.52 o 
   5  15   1     1000.63      996.65     70.65 o 
   6  15   1        2.95        0.20     43.25 o 
   7  15   1      177.77      235.04     52.93 o 
   8  15   1      287.13      247.06     57.87 o 
   9  15   1      103.45       90.20     56.04 o 
  10  15   1       25.31       49.51     55.35 o 
  -5  16   1       23.87       -8.18     62.68 o 
  -4  16   1      457.11      580.50     86.51 o 
  -3  16   1      266.55      126.42     68.54 o 
  -2  16   1      823.63      884.46     68.42 o 
  -1  16   1      402.74      371.00     77.25 o 
   0  16   1        1.58      -21.57     40.85 o 
   1  16   1      144.53      186.05    105.26 o 
   2  16   1      341.93      408.26     96.29 o 
   3  16   1       38.26       43.67     43.52 o 
   4  16   1       88.01       83.80     46.36 o 
   5  16   1      265.28      228.45     52.33 o 
   6  16   1        5.41       -9.96     45.71 o 
   7  16   1       34.25       42.65     50.94 o 
   8  16   1       28.42        0.30     52.90 o 
   9  16   1        0.97      -58.54     54.84 o 
  -4  17   1       27.49      -29.46     66.25 o 
  -3  17   1        0.28      -57.84     65.08 o 
  -2  17   1       19.38       40.48     70.67 o 
  -1  17   1      871.68      965.82     75.19 o 
   0  17   1      514.83      501.01     63.08 o 
   1  17   1      103.64       77.59     47.31 o 
   2  17   1        0.69      -25.45     44.29 o 
   3  17   1      137.57       42.00     45.07 o 
   4  17   1      440.46      349.24     60.07 o 
   5  17   1      618.21      564.01     91.19 o 
   6  17   1       95.00       30.80     52.30 o 
   7  17   1      236.21      173.77     82.09 o 
   8  17   1       22.89       50.51     56.20 o 
  -2  18   1      344.81      375.01     89.11 o 
  -1  18   1      644.62      841.06    105.91 o 
   0  18   1      116.87       95.94     54.54 o 
   1  18   1      208.55      265.04     93.40 o 
   2  18   1      285.00      203.58     58.35 o 
   3  18   1       50.97       54.88     71.91 o 
   4  18   1      112.23       65.66     53.92 o 
   5  18   1       82.59       83.84     52.64 o 
   6  18   1      463.00      469.52     67.85 o 
   1  19   1      399.67      388.42     96.21 o 
   2  19   1       51.82       30.52     55.66 o 
   3  19   1      832.96      836.25     79.21 o 
   4  19   1       22.15       54.25     56.30 o 
  -4 -18   2       92.76       85.48     60.80 o 
  -3 -18   2       18.10      -33.54     55.90 o 
  -2 -18   2      422.06      632.01     83.82 o 
  -1 -18   2        2.06       34.41     57.47 o 
   0 -18   2      767.51      708.30    109.00 o 
   1 -18   2      292.83      406.91    101.99 o 
  -7 -17   2      384.98      357.12     69.17 o 
  -6 -17   2     1735.26     1771.26    169.19 o 
  -5 -17   2      942.65     1040.44     86.88 o 
  -4 -17   2     1576.48     1562.25    251.54 o 
  -3 -17   2     1293.51     1238.19    160.35 o 
  -2 -17   2      314.75      421.81     67.52 o 
  -1 -17   2      973.71      943.45     83.09 o 
   0 -17   2     1823.04     1604.81     99.36 o 
   1 -17   2      613.66      627.51    107.86 o 
   2 -17   2      740.09      910.26    119.71 o 
   3 -17   2       33.55       95.34     82.64 o 
  -8 -16   2       62.64       66.01     62.26 o 
  -7 -16   2      951.11      973.44     84.10 o 
  -6 -16   2      445.01      469.56     67.19 o 
  -5 -16   2      152.18      182.96     57.95 o 
  -4 -16   2     1944.63     2060.61    124.30 o 
  -3 -16   2      182.39      280.53     60.92 o 
  -2 -16   2       15.07      -18.72     50.41 o 
  -1 -16   2     1113.44     1004.63    115.21 o 
   0 -16   2      146.17      175.78     54.57 o 
   1 -16   2     1520.51     1570.17    133.82 o 
   2 -16   2        5.14      115.79     77.16 o 
   3 -16   2      253.98      157.49     83.72 o 
   4 -16   2       17.66      -19.90     50.13 o 
   5 -16   2       44.41      -31.44     51.74 o 
  -9 -15   2       15.36      -76.32     50.88 o 
  -8 -15   2      120.92       76.07     54.40 o 
  -7 -15   2      103.57      160.64     54.51 o 
  -6 -15   2      152.08      241.58     57.68 o 
  -5 -15   2      865.53      824.74    110.61 o 
  -4 -15   2        1.19       28.91     47.22 o 
  -3 -15   2      128.31      105.97     49.36 o 
  -2 -15   2      127.72      138.11     47.79 o 
  -1 -15   2        3.96       -0.70     43.76 o 
   0 -15   2      961.06     1021.33     75.41 o 
   1 -15   2       43.61       31.85     68.84 o 
   2 -15   2      409.20      298.05     76.72 o 
   3 -15   2       44.49      -15.33     65.40 o 
   4 -15   2        9.59      -68.69     45.79 o 
   5 -15   2      145.75      164.51     53.13 o 
   6 -15   2      583.67      512.20    156.01 o 
 -10 -14   2      159.15      136.75     62.37 o 
  -9 -14   2      370.18      219.70     74.34 o 
  -8 -14   2      289.09      315.11     62.14 o 
  -7 -14   2      117.45      147.93     82.06 o 
  -6 -14   2      208.20      214.22     52.86 o 
  -5 -14   2      382.33      331.09     53.17 o 
  -4 -14   2      297.92      287.80     51.78 o 
  -3 -14   2        4.20      -57.30     38.20 o 
  -2 -14   2      812.51      881.90     64.95 o 
  -1 -14   2       89.15      165.36     46.50 o 
   0 -14   2      322.31      317.45     52.73 o 
   1 -14   2     2167.91     2176.89     96.64 o 
   2 -14   2     2371.27     2674.56    152.12 o 
   3 -14   2       34.01       70.05     64.58 o 
   4 -14   2       86.29       56.66     64.18 o 
   5 -14   2      116.79       78.15     48.89 o 
   6 -14   2     1230.21     1208.57    235.92 o 
   7 -14   2      266.21      112.46     87.99 o 
 -11 -13   2       47.71        9.93     59.05 o 
 -10 -13   2      121.06      108.33     75.85 o 
  -9 -13   2       65.92       48.77     51.54 o 
  -8 -13   2        1.38       69.83     48.22 o 
  -7 -13   2      269.01      274.18     53.18 o 
  -6 -13   2      100.01      145.02     48.86 o 
  -5 -13   2      140.89       86.31     44.22 o 
  -4 -13   2      402.82      379.03     69.37 o 
  -3 -13   2      309.60      230.81     46.91 o 
  -2 -13   2     1219.29     1011.02     65.16 o 
  -1 -13   2      307.53      328.96     49.29 o 
   0 -13   2     1026.80     1085.58    165.71 o 
   1 -13   2      235.50      198.36     82.97 o 
   2 -13   2      167.62       92.12     62.48 o 
   3 -13   2       45.94      -12.62     55.42 o 
   4 -13   2      127.63      158.53     71.17 o 
   5 -13   2      453.85      562.52     58.63 o 
   6 -13   2      104.19       93.08     55.48 o 
   7 -13   2      235.68      139.99     86.59 o 
   8 -13   2       72.58       38.77     80.94 o 
 -11 -12   2       91.15       90.04     57.92 o 
 -10 -12   2        5.36      -19.08     47.74 o 
  -9 -12   2      833.44      765.64     69.74 o 
  -8 -12   2     1150.78     1126.38     75.64 o 
  -7 -12   2     1017.48     1121.71    104.34 o 
  -6 -12   2      504.07      576.29     96.63 o 
  -5 -12   2     1907.45     2004.09     86.49 o 
  -4 -12   2       54.74       55.80     38.33 o 
  -3 -12   2     1264.86     1343.40     98.01 o 
  -2 -12   2     4909.29     4932.28    191.58 o 
  -1 -12   2     1282.62     1371.27     69.92 o 
   0 -12   2     3577.41     3526.08    104.85 o 
   1 -12   2      328.20      337.28     57.33 o 
   2 -12   2      585.42      525.50     74.96 o 
   3 -12   2      784.50      874.98     90.17 o 
   4 -12   2     1075.98      952.81     94.82 o 
   5 -12   2      975.98     1052.58     52.18 o 
   6 -12   2        0.87      -34.13     29.53 o 
   7 -12   2      203.01      235.00     54.04 o 
   8 -12   2      373.68      384.33     64.23 o 
   9 -12   2      177.54      291.29     64.41 o 
 -12 -11   2      731.88      820.63    120.46 o 
 -11 -11   2     1255.80     1257.91    128.01 o 
 -10 -11   2     1118.94     1189.52    116.36 o 
  -9 -11   2      965.20      920.61     71.13 o 
  -8 -11   2     3132.30     3505.47    116.97 o 
  -7 -11   2     3239.83     3465.02    109.99 o 
  -6 -11   2     7748.40     7635.49    235.46 o 
  -5 -11   2      337.61      397.35     47.44 o 
  -4 -11   2     5393.31     5361.75    127.50 o 
  -3 -11   2     1313.33     1417.15     71.22 o 
  -2 -11   2    11247.89    11507.66    501.19 o 
  -1 -11   2     2256.75     2412.22     86.38 o 
   0 -11   2      679.40      609.46     50.72 o 
   1 -11   2     1160.29     1206.64     78.55 o 
   2 -11   2      607.83      647.24     41.14 o 
   3 -11   2     1111.18     1118.94     56.50 o 
   4 -11   2     3030.33     2864.53     88.11 o 
   5 -11   2     1634.24     1504.02     69.82 o 
   6 -11   2       64.43       82.61     30.81 o 
   7 -11   2        7.32       20.40     68.66 o 
   8 -11   2       87.11       92.74     49.96 o 
   9 -11   2      491.65      469.01     66.10 o 
  10 -11   2      583.11      582.74     77.60 o 
 -12 -10   2      876.70      904.48    121.05 o 
 -11 -10   2       57.67       66.16     73.91 o 
 -10 -10   2     1025.44     1216.64     82.03 o 
  -9 -10   2        4.96       22.92     55.51 o 
  -8 -10   2      992.87      891.32     64.90 o 
  -7 -10   2     4036.92     3857.98    111.60 o 
  -6 -10   2       20.69       16.56     41.17 o 
  -5 -10   2      787.05      810.88     55.13 o 
  -4 -10   2      137.52      113.49     35.37 o 
  -3 -10   2     1790.84     1768.78     71.42 o 
  -2 -10   2      422.98      404.77     42.87 o 
  -1 -10   2     2176.92     2083.19    108.54 o 
   0 -10   2     1602.78     1518.34     52.92 o 
   1 -10   2        9.09       -6.02     18.71 o 
   2 -10   2     1278.46     1182.99     81.18 o 
   3 -10   2      445.40      375.95     36.39 o 
   4 -10   2      408.86      377.23     44.88 o 
   5 -10   2       62.59       50.93     25.90 o 
   6 -10   2       31.85       32.06     27.24 o 
   7 -10   2      981.54     1034.14     57.62 o 
   8 -10   2       20.87       82.63     51.64 o 
   9 -10   2      184.08      135.22     53.98 o 
  10 -10   2      217.07      226.30     61.67 o 
 -13  -9   2        0.02       46.27     90.98 o 
 -12  -9   2       46.53       94.56     87.13 o 
 -11  -9   2      136.96      169.92     76.78 o 
 -10  -9   2      944.26      988.64     73.09 o 
  -9  -9   2       11.51       75.71     43.93 o 
  -8  -9   2      171.22      203.47     45.22 o 
  -7  -9   2       32.52       42.24     35.98 o 
  -6  -9   2       56.61       90.84     34.57 o 
  -5  -9   2      134.24       48.96     31.72 o 
  -4  -9   2      759.43      715.77     47.33 o 
  -3  -9   2        6.40      -16.82     26.15 o 
  -2  -9   2      629.81      622.25     57.28 o 
  -1  -9   2      891.72      832.07     25.42 o 
   0  -9   2       44.26       47.69     20.65 o 
   1  -9   2     4191.17     4328.93     73.43 o 
   2  -9   2       86.94      151.75     47.80 o 
   3  -9   2      203.36      184.70     34.62 o 
   4  -9   2      613.74      667.52     45.04 o 
   5  -9   2      323.60      309.80     31.00 o 
   6  -9   2      880.16     1000.78     46.17 o 
   7  -9   2     2034.62     2181.08     64.67 o 
   8  -9   2      159.01      218.44     53.12 o 
   9  -9   2       50.60        8.35     50.01 o 
  10  -9   2      125.54      163.27     59.49 o 
  11  -9   2       22.56       94.40     96.69 o 
 -13  -8   2       60.06      -11.07     82.18 o 
 -12  -8   2       37.25       -9.30     72.06 o 
 -11  -8   2       22.87       26.86     68.08 o 
 -10  -8   2      786.19      708.15     65.02 o 
  -9  -8   2        5.24      -41.45     60.44 o 
  -8  -8   2     1555.36     1639.01     56.81 o 
  -7  -8   2     1302.93     1215.39     47.44 o 
  -6  -8   2     1003.12      981.25     39.04 o 
  -5  -8   2       19.07       21.42     16.83 o 
  -4  -8   2       66.80       68.57     14.33 o 
  -3  -8   2      887.52      881.36     97.15 o 
  -2  -8   2     2720.89     2690.64     74.03 o 
  -1  -8   2      883.18      908.46     24.19 o 
   0  -8   2     1405.48     1404.79     46.00 o 
   1  -8   2      287.75      337.65     22.64 o 
   2  -8   2      301.51      336.41     29.65 o 
   3  -8   2        5.43        4.09     21.30 o 
   4  -8   2      125.59      105.34     28.27 o 
   5  -8   2     3113.60     3027.97     66.89 o 
   6  -8   2      246.42      239.29     29.28 o 
   7  -8   2     1373.69     1378.21     50.97 o 
   8  -8   2      133.33      242.83     49.86 o 
   9  -8   2       53.39       -6.35     45.38 o 
  10  -8   2       25.13      114.42     67.88 o 
  11  -8   2       49.42       69.35     74.21 o 
 -13  -7   2        5.32      -41.50     74.51 o 
 -12  -7   2      272.63      296.95     84.77 o 
 -11  -7   2        5.67      -16.53     18.72 o 
 -10  -7   2        8.25       -0.32     37.03 o 
  -9  -7   2      339.57      386.31     53.43 o 
  -8  -7   2        4.93       16.20     24.68 o 
  -7  -7   2       23.06       19.02     22.14 o 
  -6  -7   2     2248.79     2225.31     59.12 o 
  -5  -7   2       61.79       71.69     18.13 o 
  -4  -7   2      103.32      132.86     17.26 o 
  -3  -7   2        6.84       -2.44     25.91 o 
  -2  -7   2      546.90      491.26     34.50 o 
  -1  -7   2     3313.98     3479.50     50.97 o 
   0  -7   2      209.57      198.52     24.52 o 
   1  -7   2      805.50      852.96     29.81 o 
   2  -7   2     6070.10     6280.03    109.20 o 
   3  -7   2     1262.17     1304.60     49.22 o 
   4  -7   2      212.09      219.32     29.21 o 
   5  -7   2      304.99      325.26     27.40 o 
   6  -7   2     1749.37     1727.60     51.36 o 
   7  -7   2      528.79      592.95     40.51 o 
   8  -7   2     2950.61     2964.53    133.77 o 
   9  -7   2      248.44      228.68     68.29 o 
  10  -7   2       11.56       30.59     62.33 o 
  11  -7   2      426.49      283.16     81.66 o 
  12  -7   2      940.56      890.58    113.20 o 
 -13  -6   2      268.20      279.54     61.19 o 
 -12  -6   2       41.84       33.16     78.15 o 
 -11  -6   2      838.05      845.55     69.40 o 
 -10  -6   2      747.21      663.07     54.60 o 
  -8  -6   2     1808.77     1737.28     55.60 o 
  -7  -6   2       13.89      -25.06     20.57 o 
  -6  -6   2      276.11      223.46     23.61 o 
  -5  -6   2     2961.17     3126.74     58.54 o 
  -4  -6   2    12103.88    12888.58    150.09 o 
  -3  -6   2     2139.85     2133.23     91.59 o 
  -2  -6   2     2836.73     2736.31     97.49 o 
  -1  -6   2        2.15       -2.40     17.26 o 
   0  -6   2     1766.99     1966.75     36.51 o 
   1  -6   2     2938.43     2990.26     52.26 o 
   2  -6   2     8155.60     7937.76    286.21 o 
   3  -6   2     4119.74     4222.88     87.23 o 
   4  -6   2      537.17      502.58     35.84 o 
   5  -6   2      214.87      210.13     25.35 o 
   6  -6   2     2067.85     2117.53     59.60 o 
   7  -6   2     5413.21     5298.86    103.46 o 
   8  -6   2      709.03      766.67     75.04 o 
   9  -6   2     5823.11     5582.04    188.13 o 
  10  -6   2      933.04      995.80    100.86 o 
  11  -6   2      272.85      179.24     73.40 o 
  12  -6   2      636.41      671.20    102.47 o 
 -13  -5   2      811.31      783.84     99.39 o 
 -12  -5   2       34.44       76.64     64.12 o 
 -11  -5   2      536.89      484.30     75.49 o 
 -10  -5   2     3559.21     3548.91    141.18 o 
  -9  -5   2     4312.00     4287.25    102.60 o 
  -8  -5   2     2658.42     2558.08    325.47 o 
  -7  -5   2     3356.20     3379.49    116.86 o 
  -6  -5   2     1291.65     1256.30     51.50 o 
  -5  -5   2     4072.83     4115.31     67.92 o 
  -4  -5   2     5334.38     5242.75     75.19 o 
  -3  -5   2     7897.28     7716.82     94.75 o 
  -2  -5   2     2393.99     2260.51     57.22 o 
  -1  -5   2      324.62      308.27     24.78 o 
   0  -5   2       11.80       49.99      9.28 o 
   1  -5   2    26487.96    28035.89    286.75 o 
   2  -5   2      479.24      640.17     30.72 o 
   3  -5   2     3822.90     3711.52    122.31 o 
   4  -5   2     1348.30     1498.84     65.86 o 
   5  -5   2      991.19     1045.79     40.68 o 
   6  -5   2        7.24       17.20     33.05 o 
   7  -5   2     1304.53     1325.72     55.24 o 
   8  -5   2     2852.67     2598.78    118.30 o 
   9  -5   2      107.90      109.18     58.90 o 
  10  -5   2        3.47       30.02     57.88 o 
  11  -5   2        5.66       43.01     65.03 o 
  12  -5   2      210.32      243.45     88.33 o 
  13  -5   2      850.73      934.75    121.38 o 
 -13  -4   2        3.85      -41.98     60.78 o 
 -12  -4   2      138.60       75.41     66.19 o 
 -11  -4   2       43.34      101.86     56.13 o 
 -10  -4   2      390.56      414.36     65.33 o 
  -9  -4   2      347.09      360.76     39.44 o 
  -8  -4   2     3083.69     3046.92     80.45 o 
  -7  -4   2        1.72        5.76     22.33 o 
  -6  -4   2      876.72      923.22     67.95 o 
  -5  -4   2      495.34      543.84     26.65 o 
  -4  -4   2      923.30      968.99     44.47 o 
  -3  -4   2     3710.89     3653.88     53.89 o 
  -2  -4   2      503.89      527.48     21.16 o 
  -1  -4   2     4246.37     4728.89     82.05 o 
   0  -4   2     1456.60     1462.94     26.71 o 
   1  -4   2     2204.05     2465.51     43.37 o 
   2  -4   2       45.15       81.42     15.47 o 
   3  -4   2      303.80      347.78     32.45 o 
   4  -4   2     3990.08     4041.31    110.61 o 
   5  -4   2     9576.61     9222.70    134.37 o 
   6  -4   2     3850.56     3997.95     61.35 o 
   7  -4   2       27.17        8.87     15.55 o 
   8  -4   2       38.48       20.77     44.33 o 
   9  -4   2     1727.67     1788.32    111.99 o 
  10  -4   2       14.78        5.67     54.92 o 
  11  -4   2      424.31      409.03     83.34 o 
  12  -4   2       29.01      -14.77     66.58 o 
  13  -4   2        0.68      -27.41     73.88 o 
 -14  -3   2        1.42      -46.26     75.30 o 
 -13  -3   2       25.05      -11.67     66.37 o 
 -12  -3   2       51.87       92.05     62.11 o 
 -11  -3   2      752.72      724.44     83.05 o 
 -10  -3   2      380.33      319.63     61.82 o 
  -9  -3   2      155.93      116.81     32.50 o 
  -8  -3   2      330.51      237.25     32.13 o 
  -7  -3   2       79.59       58.47     26.53 o 
  -6  -3   2     4255.40     4292.40    134.93 o 
  -4  -3   2     1065.81     1081.47     43.22 o 
  -3  -3   2     4306.24     4209.78     58.59 o 
  -2  -3   2     2423.24     2765.42     40.37 o 
  -1  -3   2      257.54      274.38     18.86 o 
   0  -3   2    44763.45    46704.34    455.83 o 
   1  -3   2    12358.53    12246.66    133.27 o 
   2  -3   2       56.67       51.12     24.21 o 
   3  -3   2      381.23      321.10     30.44 o 
   4  -3   2     7789.31     7622.21    168.59 o 
   5  -3   2    10246.63    10356.79    116.17 o 
   6  -3   2     4066.81     4301.40     61.08 o 
   7  -3   2     1058.68     1046.73     30.54 o 
   8  -3   2        0.53      -30.50     41.64 o 
   9  -3   2      123.82       78.57     51.03 o 
  10  -3   2     2491.72     2314.59    124.73 o 
  11  -3   2     1916.90     1912.20    125.49 o 
  12  -3   2      657.50      582.51     97.23 o 
  13  -3   2      752.87      709.91    103.44 o 
 -14  -2   2      122.86      198.29     81.06 o 
 -13  -2   2      108.33      213.29     75.53 o 
 -12  -2   2      915.70     1003.91    103.26 o 
 -11  -2   2     1494.46     1547.28    112.94 o 
 -10  -2   2      119.84      110.30     55.75 o 
  -9  -2   2        5.89        8.79     27.58 o 
  -8  -2   2      678.89      717.54     53.79 o 
  -7  -2   2      744.30      683.33     38.24 o 
  -6  -2   2      590.82      674.80     35.53 o 
  -5  -2   2     3044.01     2962.27     65.79 o 
  -4  -2   2       11.02       11.17     13.72 o 
  -3  -2   2     5837.36     6237.74     76.91 o 
  -2  -2   2     1796.18     1993.26     32.01 o 
  -1  -2   2    18887.73    19542.12    243.34 o 
   0  -2   2     1049.54     1131.22     20.12 o 
   1  -2   2     1153.16     1294.43     29.97 o 
   2  -2   2     2421.76     2567.94     65.10 o 
   3  -2   2     2811.24     2786.65     76.75 o 
   4  -2   2      776.68     1028.73     28.86 o 
   5  -2   2    11298.31    11752.86    125.40 o 
   6  -2   2     4935.45     4974.21     64.29 o 
   7  -2   2      415.44      442.97     20.92 o 
   8  -2   2      310.41      360.64     58.75 o 
   9  -2   2       83.27       72.44     51.25 o 
  10  -2   2     2367.40     2771.42    133.97 o 
  11  -2   2     2159.04     2255.37    130.71 o 
  12  -2   2       69.14        6.65     63.52 o 
  13  -2   2      200.63      200.04     78.43 o 
 -14  -1   2       94.71        3.93     80.40 o 
 -13  -1   2       79.14       93.32     71.03 o 
 -12  -1   2      348.18      338.89     75.27 o 
 -11  -1   2      342.50      393.36     75.22 o 
 -10  -1   2       76.40       12.75     47.64 o 
  -9  -1   2      249.26      254.56     49.47 o 
  -8  -1   2      110.08      112.29     27.09 o 
  -7  -1   2      375.14      382.84     38.53 o 
  -6  -1   2       24.65       31.15     19.78 o 
  -5  -1   2     3795.50     3608.10     72.59 o 
  -4  -1   2      203.55      245.05     17.05 o 
  -3  -1   2      236.80      250.20     32.68 o 
  -2  -1   2    50164.54    52012.88    612.52 o 
  -1  -1   2    15070.81    15701.57    194.61 o 
   0  -1   2    21348.72    21826.68    215.73 o 
   1  -1   2     1521.00     1568.39     40.38 o 
   2  -1   2    16921.56    17283.12    302.17 o 
   3  -1   2     1464.02     1497.69     52.79 o 
   4  -1   2     4537.93     4628.29     92.17 o 
   5  -1   2     6646.76     6718.45     98.02 o 
   6  -1   2     5690.52     5408.36    100.35 o 
   7  -1   2     3327.85     3447.23     63.47 o 
   8  -1   2      140.01       74.87     41.45 o 
   9  -1   2     1913.84     1730.47    101.49 o 
  10  -1   2     6622.00     6289.29    201.07 o 
  11  -1   2     1485.96     1458.36    108.29 o 
  12  -1   2     2533.02     2211.76    135.65 o 
  13  -1   2      930.54      988.05    109.44 o 
  14  -1   2      313.29      441.13     99.60 o 
 -13   0   2      104.94       51.07     71.28 o 
 -12   0   2      370.89      290.29     79.23 o 
 -11   0   2      508.47      560.85     80.61 o 
 -10   0   2      300.87      254.66     62.33 o 
  -9   0   2      527.47      556.33     42.22 o 
  -8   0   2      736.36      759.85     41.33 o 
  -7   0   2       12.55        2.87     21.39 o 
  -6   0   2     3304.75     3035.16     69.23 o 
  -5   0   2     6009.70     6360.61    105.45 o 
  -4   0   2      675.16      612.25     30.27 o 
  -3   0   2      194.11      237.02     26.71 o 
  -2   0   2    36608.34    37077.95    553.74 o 
  -1   0   2     5669.74     5839.04    111.09 o 
   0   0   2     1560.36     1641.18     24.04 o 
   1   0   2    16177.47    16835.21    288.19 o 
   2   0   2    10125.89    10383.54    190.57 o 
   3   0   2    12637.06    12670.73    235.91 o 
   4   0   2      480.34      383.17     32.94 o 
   5   0   2    11937.63    11634.58    238.56 o 
   6   0   2    15256.61    14970.73    196.28 o 
   7   0   2     4104.66     4132.25     69.51 o 
   8   0   2     1564.42     1496.51     87.53 o 
   9   0   2     6773.02     6401.36    190.82 o 
  10   0   2      971.62      874.61     83.28 o 
  11   0   2     3076.68     3222.71    148.62 o 
  12   0   2     2340.09     2229.69    135.74 o 
  13   0   2      491.07      778.93    103.86 o 
  14   0   2       35.27       64.12     82.17 o 
 -13   1   2      106.06      137.82     76.49 o 
 -12   1   2      756.16      705.36     97.11 o 
 -11   1   2      497.36      520.00     78.51 o 
 -10   1   2     1382.74     1209.29     94.63 o 
  -9   1   2      526.71      455.40     64.19 o 
  -8   1   2      292.25      266.18     31.39 o 
  -7   1   2      426.86      518.63     34.13 o 
  -6   1   2     4449.57     4192.29     83.66 o 
  -5   1   2      969.29      897.91     42.52 o 
  -4   1   2       94.98      165.89     16.92 o 
  -3   1   2     1238.34     1118.30     33.38 o 
  -2   1   2      332.81      329.58     27.12 o 
  -1   1   2      225.34      209.45      8.61 o 
   0   1   2     5466.65     5614.50     89.67 o 
   1   1   2    10774.74    10774.97    117.34 o 
   2   1   2     5388.79     5305.78     49.31 o 
   3   1   2     1116.57      991.92     42.01 o 
   4   1   2      713.64      862.01     45.36 o 
   5   1   2     9369.73     9329.69    122.39 o 
   6   1   2       15.92       33.39     14.70 o 
   7   1   2      251.92      260.24     16.87 o 
   8   1   2      785.53      684.00     63.47 o 
   9   1   2     1735.14     1798.48     99.60 o 
  10   1   2        2.06       38.15     48.75 o 
  11   1   2     1224.48     1236.40    102.60 o 
  12   1   2      920.86     1008.74    103.12 o 
  13   1   2       17.01      -48.57     67.71 o 
  14   1   2        0.60       18.30     75.77 o 
 -13   2   2      674.50      748.82    109.85 o 
 -12   2   2       23.31       45.92     64.31 o 
 -11   2   2      505.96      468.99     79.31 o 
 -10   2   2        3.50      -28.12     50.86 o 
  -9   2   2        1.04      -12.74     45.46 o 
  -8   2   2     1197.68     1229.51     76.64 o 
  -7   2   2       44.91       47.01     18.76 o 
  -6   2   2     2611.28     2655.87     52.80 o 
  -5   2   2       76.27       87.66     27.83 o 
  -4   2   2      251.66      271.37     17.02 o 
  -3   2   2    29315.03    30406.90    362.57 o 
  -2   2   2    43825.14    44738.56    634.71 o 
  -1   2   2     3774.52     3851.51     58.88 o 
   0   2   2     4271.85     4486.31     39.10 o 
   1   2   2     3428.55     3597.73     42.76 o 
   2   2   2   103607.73   104549.52   1261.32 o 
   3   2   2    22004.60    22984.46    401.23 o 
   4   2   2    16880.83    18091.40    330.95 o 
   5   2   2    11252.23    11481.12    233.37 o 
   6   2   2       22.59       32.56     12.67 o 
   7   2   2     1269.65     1258.66     57.37 o 
   8   2   2     3703.54     3793.92    129.61 o 
   9   2   2     3479.80     3612.09    135.00 o 
  10   2   2        4.60      178.06     53.79 o 
  11   2   2       97.09      148.08     58.28 o 
  12   2   2        2.44       18.67     59.78 o 
  13   2   2        7.46       13.45     67.11 o 
  14   2   2       10.15      -13.98     72.86 o 
 -13   3   2      529.24      301.03     89.50 o 
 -12   3   2       43.46      106.76     70.61 o 
 -11   3   2        4.56      -83.44     55.63 o 
 -10   3   2       14.37      -18.24     53.16 o 
  -9   3   2      923.29      912.25     82.36 o 
  -8   3   2     4400.08     4502.39     79.08 o 
  -7   3   2     3007.70     2955.78     59.90 o 
  -6   3   2     4061.86     4004.40     73.79 o 
  -5   3   2      676.13      769.04     43.89 o 
  -4   3   2     5758.11     5760.69     77.44 o 
  -3   3   2    13133.80    13760.78    178.97 o 
  -2   3   2    20702.89    20876.95    255.30 o 
  -1   3   2    81959.86    83256.75    792.63 o 
   0   3   2     6780.23     6973.46     65.30 o 
   1   3   2     5607.53     5579.38    101.48 o 
   2   3   2    27130.16    28368.71    346.78 o 
   3   3   2    34872.04    36026.68    610.68 o 
   4   3   2    16356.70    16569.14    306.82 o 
   5   3   2     4446.29     4887.66    123.76 o 
   6   3   2        2.58       14.91     24.72 o 
   7   3   2     2255.07     2120.54     51.82 o 
   8   3   2     4005.15     3765.92    152.78 o 
   9   3   2     6632.76     6710.88    191.45 o 
  10   3   2       84.66       55.32     52.55 o 
  11   3   2       21.00       46.26     56.52 o 
  12   3   2      141.21       96.44     63.72 o 
  13   3   2        4.79        3.88     68.96 o 
  14   3   2      686.85      797.95    111.82 o 
 -13   4   2      644.97      879.67    113.65 o 
 -12   4   2      587.89      687.28     96.55 o 
 -11   4   2       97.25       -1.34     60.67 o 
 -10   4   2       43.23       29.70     54.32 o 
  -9   4   2        0.37       76.40     51.59 o 
  -8   4   2     2347.42     2241.86     56.76 o 
  -7   4   2     4682.06     4924.37     81.16 o 
  -6   4   2      146.89      146.50     19.72 o 
  -5   4   2       42.85       78.41     16.46 o 
  -4   4   2      194.89      233.83     18.39 o 
  -3   4   2      419.81      266.50     54.87 o 
  -2   4   2    15523.94    16163.95    170.49 o 
  -1   4   2      136.59      163.73     14.86 o 
   0   4   2       11.94       -4.18      6.44 o 
   1   4   2      752.21      692.82     34.97 o 
   2   4   2     5747.61     5661.03    130.54 o 
   3   4   2    11479.35    11578.75    160.32 o 
   4   4   2     3961.11     4030.90     75.81 o 
   5   4   2     2973.57     3290.23     98.30 o 
   6   4   2     2261.32     2340.02     85.45 o 
   7   4   2     1319.85     1330.53     72.05 o 
   8   4   2    11663.07    11173.03    255.91 o 
   9   4   2       10.64       62.17     42.02 o 
  10   4   2     3707.68     3996.26    153.06 o 
  11   4   2        2.13       23.43     51.53 o 
  12   4   2       12.41       27.16     58.34 o 
  13   4   2     1077.21      906.80    105.56 o 
  14   4   2      232.36      217.94     88.47 o 
 -12   5   2      206.83      207.57     84.55 o 
 -11   5   2       31.01       25.50     66.30 o 
 -10   5   2     2472.40     2544.91    135.92 o 
  -9   5   2      222.64      127.16     57.92 o 
  -8   5   2      529.28      585.03     34.14 o 
  -7   5   2       26.08       45.72     20.53 o 
  -6   5   2      829.97      892.34     34.94 o 
  -5   5   2      687.21      714.02     39.02 o 
  -4   5   2      172.83      202.26     28.29 o 
  -3   5   2        1.88        5.22     20.79 o 
  -2   5   2     6735.30     7018.06     88.40 o 
  -1   5   2     5281.93     5022.04     64.49 o 
   0   5   2      472.23      443.27     28.41 o 
   1   5   2      114.27      120.16     15.07 o 
   2   5   2     5494.69     5260.38     69.29 o 
   4   5   2    11955.32    12143.67    180.19 o 
   5   5   2     1812.17     1886.54     54.46 o 
   6   5   2     3790.48     3905.32    114.83 o 
   7   5   2     6199.04     5985.63    159.25 o 
   8   5   2       22.59       48.61     38.83 o 
   9   5   2    11192.54    11050.04    263.75 o 
  10   5   2     2611.96     2766.48    124.22 o 
  11   5   2     1965.12     2167.70    119.83 o 
  12   5   2      456.39      555.67     81.13 o 
  13   5   2      747.26      865.78     99.24 o 
  14   5   2      907.54     1140.16    124.18 o 
 -12   6   2        1.71        0.94     73.92 o 
 -11   6   2      260.58      212.89     77.43 o 
 -10   6   2        9.28       16.87     59.74 o 
  -9   6   2      255.77      276.95     65.20 o 
  -8   6   2      137.47      140.04     26.50 o 
  -7   6   2       64.28       55.38     28.44 o 
  -6   6   2       25.28       12.04     19.45 o 
  -5   6   2      167.54      166.45     21.08 o 
  -4   6   2       34.36       57.73     20.62 o 
  -3   6   2      725.70      758.19     30.13 o 
  -2   6   2    12894.97    12939.21    147.24 o 
  -1   6   2       12.92       35.66     10.65 o 
   0   6   2     3085.90     3190.88     59.89 o 
   1   6   2     2994.59     3109.10     55.25 o 
   2   6   2     3569.54     3640.54     57.03 o 
   3   6   2    10283.42     9904.93    194.16 o 
   4   6   2     4520.70     4422.30    126.45 o 
   5   6   2    16269.15    16166.95    537.49 o 
   6   6   2      861.97      845.25     41.85 o 
   7   6   2      191.37      172.10     38.13 o 
   8   6   2     5647.12     5898.38    168.85 o 
   9   6   2     8475.98     8632.10    225.97 o 
  10   6   2     2306.37     2349.23    120.96 o 
  11   6   2      413.44      410.37     74.94 o 
  12   6   2       43.17      126.16     64.37 o 
  13   6   2      318.36      377.67     86.67 o 
  14   6   2      387.51      383.43     91.28 o 
 -12   7   2       77.06       85.87     83.13 o 
 -11   7   2      175.36      118.20     80.59 o 
 -10   7   2        4.30      -89.67     61.67 o 
  -9   7   2      793.27      818.13     88.05 o 
  -8   7   2      596.28      605.36     50.83 o 
  -7   7   2       71.73       57.08     27.64 o 
  -6   7   2     1504.85     1438.07     64.30 o 
  -5   7   2     6940.62     7055.48     90.73 o 
  -4   7   2     1130.11      996.14     36.81 o 
  -3   7   2      857.68      795.71     48.95 o 
  -2   7   2     1856.39     1892.76     44.08 o 
  -1   7   2     3511.09     3531.62     50.60 o 
   0   7   2      621.87      739.01     35.46 o 
   1   7   2     7451.71     7974.58    100.58 o 
   2   7   2      966.00      968.67     31.42 o 
   3   7   2      162.38      198.78     33.83 o 
   4   7   2      496.33      493.84     24.80 o 
   5   7   2     1279.85     1426.80     50.79 o 
   7   7   2       22.68       98.58     28.60 o 
   8   7   2       19.28       15.67     39.32 o 
   9   7   2       72.07      168.15     51.58 o 
  10   7   2      171.04      217.94     55.42 o 
  11   7   2       50.03      135.34     62.33 o 
  12   7   2       18.08       -9.12     61.55 o 
  13   7   2      153.13      227.20     73.48 o 
  14   7   2      272.93      321.42     90.17 o 
 -11   8   2      806.42      832.72    111.94 o 
 -10   8   2     1733.68     1700.59    128.19 o 
  -9   8   2      472.54      464.08     78.99 o 
  -8   8   2     1848.73     1825.49     99.49 o 
  -7   8   2       26.26       32.77     23.99 o 
  -6   8   2     5216.84     4976.98     78.34 o 
  -5   8   2     6914.34     6721.95     90.28 o 
  -4   8   2     6715.87     6628.66    118.20 o 
  -3   8   2    10644.96    10349.60    133.08 o 
  -2   8   2     3303.66     3225.07     61.27 o 
  -1   8   2     4380.07     4209.47     69.17 o 
   0   8   2    20218.27    20301.52    269.03 o 
   1   8   2    20546.66    19882.78    217.24 o 
   2   8   2    13580.20    13472.78    193.01 o 
   3   8   2     4365.90     4522.16     90.11 o 
   4   8   2     3825.15     3907.82     66.87 o 
   5   8   2     7415.09     7048.07    101.85 o 
   6   8   2     2878.28     2828.36     63.13 o 
   7   8   2     8707.46     8619.97    233.38 o 
   8   8   2       63.58       56.00     39.73 o 
   9   8   2      280.30      277.11     56.17 o 
  10   8   2       40.79       15.94     46.05 o 
  11   8   2      330.79      369.50     72.54 o 
  12   8   2     1156.69     1212.03    105.57 o 
  13   8   2       54.67       84.34     73.50 o 
 -11   9   2      322.51      333.13     92.40 o 
 -10   9   2     3100.01     3290.53    170.81 o 
  -9   9   2     1975.63     1976.60    133.28 o 
  -8   9   2     1209.20     1134.26     47.36 o 
  -7   9   2     1285.05     1258.44     45.85 o 
  -6   9   2     2464.64     2389.05     56.01 o 
  -5   9   2     7969.38     7900.66    103.44 o 
  -4   9   2    12976.65    12786.05    141.14 o 
  -3   9   2    10185.48    10089.32    134.33 o 
  -2   9   2     2816.53     2861.88     60.56 o 
  -1   9   2     6453.95     6266.45    114.38 o 
   0   9   2     6413.39     6116.77    286.21 o 
   1   9   2    22891.89    22842.74    249.56 o 
   2   9   2     3891.11     4114.53     87.42 o 
   3   9   2     5434.17     5100.64    101.12 o 
   4   9   2     1034.37      911.90     35.20 o 
   5   9   2     2150.65     2146.88     81.07 o 
   6   9   2     3044.61     2801.82     64.30 o 
   7   9   2     3363.15     3460.20     74.92 o 
   8   9   2      999.36     1026.97     47.53 o 
   9   9   2      226.16      170.89     67.36 o 
  10   9   2      178.96      263.62     61.09 o 
  11   9   2      423.23      412.19     74.35 o 
  12   9   2      611.63      744.11     92.65 o 
 -10  10   2      476.74      363.64     88.67 o 
  -9  10   2      318.18      307.72     78.23 o 
  -8  10   2      450.41      471.39     41.86 o 
  -7  10   2       12.00       21.11     25.32 o 
  -6  10   2      128.91      130.45     26.38 o 
  -5  10   2     1989.00     2006.33     52.16 o 
  -4  10   2     1134.44     1087.17     45.92 o 
  -3  10   2     5415.21     5454.88     92.90 o 
  -2  10   2     1387.80     1366.06     45.75 o 
  -1  10   2     1237.81     1293.49    112.47 o 
   0  10   2     6187.04     5998.64     94.39 o 
   1  10   2     1651.06     1706.25     58.40 o 
   2  10   2     6512.78     6519.56    120.53 o 
   3  10   2        1.65        5.01     23.82 o 
   4  10   2      412.80      416.56     38.26 o 
   5  10   2      125.60      149.65     24.44 o 
   6  10   2     2581.39     2544.62     76.69 o 
   7  10   2     2065.61     2063.52     79.55 o 
   8  10   2      334.84      264.60     48.96 o 
   9  10   2       23.77        2.25     38.37 o 
  10  10   2       23.25       17.55     39.72 o 
  11  10   2        3.40      -35.22     61.97 o 
  12  10   2      282.49      174.55     86.44 o 
  13  10   2      488.35      586.53    112.24 o 
 -10  11   2       42.83       62.22     77.33 o 
  -9  11   2      624.01      618.81     92.20 o 
  -8  11   2      532.43      513.05     88.36 o 
  -7  11   2      618.93      653.27     44.51 o 
  -6  11   2      119.80      116.15     27.62 o 
  -5  11   2      492.76      528.43     33.08 o 
  -4  11   2     1187.89     1135.87     41.56 o 
  -3  11   2     1110.56     1021.56     44.48 o 
  -2  11   2     7387.90     7143.74    137.19 o 
  -1  11   2      439.42      563.89     44.37 o 
   0  11   2      229.82      197.43     33.27 o 
   1  11   2     2180.57     1995.23     84.46 o 
   2  11   2     4435.07     4515.65    100.46 o 
   3  11   2     1640.55     1629.56     82.83 o 
   4  11   2      106.66       42.62     30.98 o 
   5  11   2      583.48      641.92     48.62 o 
   6  11   2     3178.75     3105.35     70.09 o 
   7  11   2      873.16      863.21     43.43 o 
   8  11   2     1340.65     1356.54    106.45 o 
   9  11   2     1416.74     1378.21    154.96 o 
  10  11   2       61.10       90.04     70.75 o 
  11  11   2      365.36      489.42     91.09 o 
  12  11   2      511.03      468.79     96.75 o 
  13  11   2     1109.52     1386.71    135.49 o 
  -9  12   2       36.43       89.99     74.64 o 
  -8  12   2       59.74      122.32     74.26 o 
  -7  12   2     1242.74     1361.40     78.41 o 
  -6  12   2       94.13      105.49     34.63 o 
  -5  12   2       22.13        1.00     24.67 o 
  -4  12   2       89.45       53.08     25.75 o 
  -3  12   2      373.12      422.95     31.01 o 
  -2  12   2     2258.20     2201.07     78.83 o 
  -1  12   2      893.30      734.60    103.80 o 
   0  12   2        7.16       23.05     29.18 o 
   1  12   2     4064.28     4142.79     99.23 o 
   2  12   2     2169.32     2123.30    100.57 o 
   3  12   2     2154.07     2162.48     74.88 o 
   4  12   2       86.38      109.33     35.07 o 
   5  12   2     3612.36     3636.02    190.08 o 
   6  12   2       20.61       27.82     35.95 o 
   7  12   2     3287.18     3088.19    100.30 o 
   8  12   2     2358.99     2460.19    151.08 o 
   9  12   2       14.64       53.58     44.96 o 
  10  12   2       18.72      -68.60     62.09 o 
  11  12   2       56.98       85.54     75.63 o 
  12  12   2      818.75      732.25    109.68 o 
  -8  13   2      204.41      199.46     77.89 o 
  -7  13   2      357.24      344.44     44.59 o 
  -6  13   2     1959.79     1995.55     70.19 o 
  -5  13   2      107.28       76.50     33.56 o 
  -4  13   2        8.88       -2.66     25.17 o 
  -3  13   2      385.17      430.44     33.61 o 
  -1  13   2      296.12      260.37     41.30 o 
   0  13   2     1719.76     1611.76     93.45 o 
   1  13   2      282.54      346.25     39.74 o 
   2  13   2      193.34      240.93     38.39 o 
   3  13   2       22.40       25.46     32.19 o 
   4  13   2       40.50        8.85     35.41 o 
   5  13   2     1813.99     1848.72     95.72 o 
   6  13   2       32.09       83.30     38.73 o 
   7  13   2       47.85       80.48     43.46 o 
   8  13   2        2.53       20.85     43.67 o 
   9  13   2      145.47      164.85     51.34 o 
  10  13   2       23.42      123.54     54.46 o 
  11  13   2      147.00      174.63     86.31 o 
  12  13   2        0.61        4.73     84.12 o 
  -8  14   2      857.64      940.21    113.52 o 
  -7  14   2      980.51      927.90     70.86 o 
  -6  14   2     3285.13     3604.91    137.79 o 
  -5  14   2     1561.18     1564.14     76.90 o 
  -4  14   2     1099.53     1218.43     67.46 o 
  -3  14   2     2100.42     2258.27     88.72 o 
  -1  14   2     5450.22     5458.31    109.56 o 
   0  14   2     2078.30     2030.56     81.66 o 
   1  14   2     3268.84     3362.66    149.46 o 
   2  14   2     1255.56     1303.22     66.40 o 
   3  14   2     1494.60     1383.41     71.47 o 
   4  14   2     3188.01     3083.18     99.94 o 
   5  14   2     6174.47     5888.01    140.64 o 
   6  14   2      435.96      484.02     53.89 o 
   7  14   2        4.94       39.10     43.30 o 
   8  14   2      559.57      458.48     69.62 o 
   9  14   2     1121.15     1107.63    132.20 o 
  10  14   2      383.38      503.38     70.38 o 
  11  14   2      331.92      217.20     87.65 o 
  -7  15   2     2541.14     2523.56    143.56 o 
  -6  15   2     2283.20     2377.85    139.81 o 
  -5  15   2     1533.60     1486.93    114.67 o 
  -4  15   2      325.52      397.35     76.16 o 
  -3  15   2     1883.03     1986.86    122.00 o 
  -1  15   2     2360.40     2708.81     96.69 o 
   0  15   2     3006.00     3208.02    102.75 o 
   1  15   2      624.88      603.75     55.86 o 
   2  15   2     1185.76     1199.10     68.54 o 
   3  15   2      235.54      231.96     45.08 o 
   4  15   2     1937.38     1956.34     87.05 o 
   5  15   2     1109.03     1051.95     68.51 o 
   6  15   2      148.77      180.00     49.73 o 
   7  15   2      102.66      116.65     61.29 o 
   8  15   2      922.30      917.03     76.28 o 
   9  15   2      218.46      171.38     87.75 o 
  10  15   2      855.73      878.88     81.18 o 
  -6  16   2      266.24      146.71     77.73 o 
  -5  16   2      268.34      226.00     72.90 o 
  -4  16   2       53.00      116.96     71.05 o 
  -3  16   2       43.39      104.15     64.45 o 
  -2  16   2        2.13      -14.76     59.53 o 
  -1  16   2     1273.88     1257.88     74.04 o 
   0  16   2      637.13      584.12     80.78 o 
   1  16   2       11.17        2.44     40.56 o 
   2  16   2       70.34      106.78     43.71 o 
   3  16   2       31.39        8.31     39.92 o 
   4  16   2      354.19      293.89     50.38 o 
   5  16   2       18.94       60.28     54.85 o 
   6  16   2      396.78      348.69     57.20 o 
   7  16   2        3.68      -24.77     45.89 o 
   8  16   2      349.00      276.64     59.01 o 
   9  16   2       47.05       83.40     71.27 o 
  -4  17   2       15.73       18.33     71.79 o 
  -3  17   2      249.20      380.22     82.28 o 
  -2  17   2      148.45      115.42     69.82 o 
  -1  17   2        1.96      -41.90     59.78 o 
   0  17   2      351.10      367.35     47.11 o 
   1  17   2        0.37       22.10     44.54 o 
   2  17   2       29.58      115.03     48.20 o 
   3  17   2        0.11      -35.57     42.12 o 
   4  17   2        8.63       28.16     44.92 o 
   5  17   2      662.52      566.59     87.40 o 
   6  17   2      178.51      184.17     52.73 o 
   7  17   2       16.23        9.04     52.92 o 
   8  17   2        8.91       39.68     57.43 o 
  -3  18   2      148.19      155.40     80.78 o 
  -2  18   2       56.22       35.47     73.49 o 
  -1  18   2      223.97      162.11     79.91 o 
   0  18   2      210.77      121.20     75.90 o 
   1  18   2      553.69      635.06     68.31 o 
   2  18   2      166.47      212.94    101.35 o 
   3  18   2       38.98       35.15     71.73 o 
   4  18   2      116.48      205.51    119.31 o 
   5  18   2      477.20      467.94     67.11 o 
   6  18   2      130.35       21.25     53.21 o 
   7  18   2        3.29        4.57     85.96 o 
   0  19   2        6.00       15.28     75.84 o 
   1  19   2       33.61      -25.60     75.31 o 
   3  19   2      280.93      137.33     58.58 o 
   4  19   2       54.57       58.29     54.35 o 
  -2 -18   3       32.66       -0.62     61.56 o 
  -1 -18   3      600.66      723.04     85.52 o 
  -6 -17   3      247.75      280.04     67.03 o 
  -5 -17   3     2161.59     2152.46    208.60 o 
  -4 -17   3      747.62      721.34    159.33 o 
  -3 -17   3      887.25      864.02     84.79 o 
  -2 -17   3     1022.41     1005.29     88.24 o 
  -1 -17   3     1407.21     1517.01    166.83 o 
   0 -17   3     1729.65     1691.74    100.75 o 
   1 -17   3     1140.85     1172.91    132.64 o 
   2 -17   3      994.91      955.99    123.61 o 
  -7 -16   3       10.64        0.22     54.37 o 
  -6 -16   3      366.90      330.01     78.96 o 
  -5 -16   3      807.22      906.86    122.85 o 
  -4 -16   3     1597.55     1523.64     95.09 o 
  -3 -16   3       69.66      -23.41    106.44 o 
  -2 -16   3       87.88       84.34     55.66 o 
  -1 -16   3      318.14      336.95     62.26 o 
   0 -16   3     1458.85     1451.26    107.85 o 
   1 -16   3      308.67      319.83     94.69 o 
   2 -16   3      894.03      847.24    116.39 o 
   3 -16   3       87.32      -88.56     69.83 o 
   4 -16   3      258.58      395.62     98.23 o 
  -9 -15   3       39.99       60.37     59.44 o 
  -8 -15   3       89.77      113.07     57.60 o 
  -7 -15   3       90.42       98.80     54.34 o 
  -6 -15   3       68.66      174.92     55.81 o 
  -5 -15   3       17.51       73.44     51.28 o 
  -4 -15   3       20.34      -32.97     51.61 o 
  -3 -15   3      296.74      227.85     58.19 o 
  -2 -15   3      113.20       63.21     56.20 o 
  -1 -15   3      177.04      372.70    113.41 o 
   0 -15   3       17.64       -5.48     88.57 o 
   1 -15   3     1001.04      985.33    113.46 o 
   2 -15   3       10.47      -15.00     64.01 o 
   3 -15   3        2.74       37.87     75.39 o 
   4 -15   3      309.55      355.77     91.94 o 
   5 -15   3     1297.22     1109.85     80.90 o 
   6 -15   3       43.76       12.10     85.15 o 
 -10 -14   3        8.07       20.69     56.86 o 
  -9 -14   3      289.43      223.14    124.08 o 
  -8 -14   3      286.72      343.89     84.30 o 
  -7 -14   3      745.71      737.91     72.66 o 
  -6 -14   3        6.41      -14.05     48.64 o 
  -5 -14   3      158.91      231.20     52.60 o 
  -4 -14   3       31.93      -30.98     44.50 o 
  -3 -14   3       29.22       12.94     43.93 o 
  -2 -14   3      793.29      725.44     65.27 o 
  -1 -14   3       43.69       57.26     80.11 o 
   0 -14   3        5.81      -62.38     41.59 o 
   1 -14   3      376.80      379.41     57.33 o 
   2 -14   3      596.47      631.39     91.24 o 
   3 -14   3      136.22       97.81     73.28 o 
   4 -14   3      201.91       63.91     70.25 o 
   5 -14   3        3.30      -53.96     44.13 o 
   6 -14   3      490.29      513.59     63.94 o 
   7 -14   3      460.56      420.20     99.80 o 
 -10 -13   3        0.62       50.85     57.11 o 
  -9 -13   3       40.47       36.46     53.25 o 
  -8 -13   3      442.76      301.46     59.07 o 
  -7 -13   3        8.74      -15.47     45.38 o 
  -6 -13   3      437.92      543.71     68.75 o 
  -5 -13   3       30.54       -4.92     42.39 o 
  -4 -13   3        6.76        3.74     40.30 o 
  -3 -13   3        1.26      -11.06     48.74 o 
  -2 -13   3      549.33      562.29     57.03 o 
  -1 -13   3      495.49      698.14     91.64 o 
   0 -13   3      113.74      137.61     67.34 o 
   1 -13   3      110.68      121.34     46.44 o 
   2 -13   3       11.13       -7.35     57.87 o 
   3 -13   3       56.61      -52.83     61.40 o 
   4 -13   3      169.75      135.24     75.96 o 
   5 -13   3       13.23        7.31     66.09 o 
   6 -13   3      138.22      133.50     49.62 o 
   7 -13   3       52.66       94.06     82.20 o 
   8 -13   3       52.51       75.79     91.93 o 
 -11 -12   3       69.82       22.31     55.17 o 
 -10 -12   3      387.83      421.31     67.74 o 
  -9 -12   3        2.75      -13.55     55.66 o 
  -8 -12   3      155.08      155.05     51.14 o 
  -7 -12   3     1836.37     1913.09    113.43 o 
  -6 -12   3      893.07      894.49     66.39 o 
  -5 -12   3     1111.65     1032.70     67.04 o 
  -4 -12   3      154.41      189.77     46.52 o 
  -3 -12   3     2272.76     2173.35     87.21 o 
  -2 -12   3     2436.71     2399.78     90.78 o 
  -1 -12   3     4666.39     5131.36    130.59 o 
   0 -12   3     2370.89     2304.03     89.81 o 
   1 -12   3      747.62      838.64     62.91 o 
   2 -12   3      141.10      104.78     63.39 o 
   3 -12   3     3870.01     3922.37    175.21 o 
   4 -12   3     2284.50     2223.68    135.97 o 
   5 -12   3     2179.04     1888.55    137.98 o 
   6 -12   3      774.34      762.78     63.72 o 
   7 -12   3       51.93       -3.87     74.54 o 
   8 -12   3      664.59      859.77    124.61 o 
   9 -12   3      513.33      641.69    172.37 o 
 -11 -11   3     1155.14     1250.21     92.20 o 
 -10 -11   3      122.95       84.21     96.35 o 
  -9 -11   3     1054.26      924.12    108.09 o 
  -8 -11   3     1517.18     1260.25    112.52 o 
  -7 -11   3     3945.88     4116.81    248.56 o 
  -6 -11   3     3620.58     3489.65    183.43 o 
  -5 -11   3     1684.12     1585.13     76.85 o 
  -4 -11   3     5552.22     5468.66    131.31 o 
  -3 -11   3     8695.22     8638.30    172.12 o 
  -2 -11   3     2558.82     2576.53     90.90 o 
  -1 -11   3     5781.93     5883.41    146.24 o 
   0 -11   3     6758.38     6840.01    329.72 o 
   1 -11   3     3157.55     2993.56     99.73 o 
   2 -11   3     3549.00     3336.09    149.07 o 
   3 -11   3     2389.06     2428.25    135.99 o 
   4 -11   3     6409.10     6121.86    131.64 o 
   5 -11   3      625.15      717.22     67.65 o 
   6 -11   3     1154.09     1259.87     54.91 o 
   7 -11   3        0.44        4.10     44.02 o 
   8 -11   3      268.93      257.30     56.61 o 
   9 -11   3      600.99      619.57     73.08 o 
 -12 -10   3      675.40      726.50    114.99 o 
 -11 -10   3      329.65      345.03     63.60 o 
 -10 -10   3      160.02      191.36     78.18 o 
  -9 -10   3     1122.97     1118.68     77.95 o 
  -8 -10   3      641.27      544.86     57.59 o 
  -7 -10   3      895.66      939.65     66.02 o 
  -6 -10   3     2547.79     2436.69    218.64 o 
  -5 -10   3     2529.84     2430.22     86.44 o 
  -4 -10   3        3.20        2.09     53.92 o 
  -3 -10   3       19.74       -4.98     31.53 o 
  -2 -10   3     6795.81     6665.86    280.58 o 
  -1 -10   3     2782.38     2617.94     86.43 o 
   0 -10   3     1257.45     1189.58    128.09 o 
   1 -10   3      103.49       67.92     36.61 o 
   2 -10   3      473.27      499.78     36.29 o 
   3 -10   3      615.89      598.52     41.82 o 
   4 -10   3      266.44      251.50     38.76 o 
   5 -10   3      541.70      557.72     49.35 o 
   6 -10   3      152.63      109.21     32.51 o 
   7 -10   3      141.12       81.73     45.17 o 
   8 -10   3        2.14        0.92     44.63 o 
   9 -10   3      390.44      347.25     60.55 o 
  10 -10   3       10.67       -2.27     58.31 o 
 -12  -9   3       96.29       56.73     84.85 o 
 -11  -9   3      419.53      391.12     87.80 o 
 -10  -9   3      448.87      439.86     62.03 o 
  -9  -9   3      834.09      856.13     67.84 o 
  -8  -9   3       25.95       40.57     40.42 o 
  -7  -9   3      847.73      956.81     63.14 o 
  -6  -9   3      462.44      511.12     49.51 o 
  -5  -9   3      724.11      695.86     74.39 o 
  -4  -9   3     4122.41     4022.94    103.12 o 
  -3  -9   3      133.95      122.58     32.92 o 
  -2  -9   3       24.33       28.71     28.20 o 
  -1  -9   3      673.69      699.87     48.06 o 
   0  -9   3      936.53      954.45     29.88 o 
   1  -9   3      403.64      418.03     31.79 o 
   2  -9   3        4.95       23.95     42.47 o 
   3  -9   3     1048.14      968.05     46.92 o 
   4  -9   3      244.56      204.88     54.99 o 
   5  -9   3     1448.74     1429.75     65.27 o 
   6  -9   3      678.53      657.14     39.87 o 
   7  -9   3       12.21       28.76     38.36 o 
   8  -9   3      347.80      460.18     84.40 o 
   9  -9   3      123.99      130.69     54.28 o 
  10  -9   3      294.86      304.43    131.69 o 
  11  -9   3      152.31      226.91     95.29 o 
 -13  -8   3      340.12      524.86    104.79 o 
 -12  -8   3      114.44      200.66     85.79 o 
 -11  -8   3     1123.63     1060.47    114.03 o 
 -10  -8   3      450.77      538.60     64.05 o 
  -9  -8   3     1561.82     1492.78    120.53 o 
  -8  -8   3     3522.90     3417.31    150.33 o 
  -7  -8   3       73.87      -19.36     35.54 o 
  -6  -8   3      617.83      498.52     47.29 o 
  -5  -8   3      896.34      786.14     60.86 o 
  -4  -8   3     3642.28     3503.73     91.77 o 
  -3  -8   3      137.49       83.30     77.58 o 
  -2  -8   3      729.28      677.91     43.58 o 
  -1  -8   3     1182.89     1294.67     56.16 o 
   0  -8   3      401.11      414.89     21.26 o 
   1  -8   3      326.40      289.41     21.70 o 
   2  -8   3     1976.16     1733.36     62.55 o 
   3  -8   3     1320.54     1289.36     50.73 o 
   4  -8   3      372.27      391.31     38.66 o 
   5  -8   3     1963.54     1979.25     71.88 o 
   6  -8   3      424.94      340.94     31.00 o 
   7  -8   3      220.52      221.18     30.97 o 
   8  -8   3       10.34      -29.96     39.11 o 
   9  -8   3      138.81       93.47     56.68 o 
  10  -8   3       48.48       25.50     54.43 o 
  11  -8   3      170.28      181.43     79.65 o 
 -13  -7   3      179.03      315.03     97.60 o 
 -12  -7   3      242.43      225.80     84.72 o 
 -11  -7   3        0.02      -47.65     67.54 o 
 -10  -7   3      854.45      927.45     96.35 o 
  -9  -7   3     2612.43     2613.51     73.00 o 
  -8  -7   3      173.62      246.43     36.53 o 
  -7  -7   3       88.79      110.63     24.79 o 
  -6  -7   3      781.55      886.20     37.75 o 
  -5  -7   3      251.93      305.29     28.11 o 
  -4  -7   3      954.29      936.38     34.05 o 
  -3  -7   3      301.55      295.14     31.65 o 
  -2  -7   3      458.27      477.73     36.01 o 
  -1  -7   3      163.70      167.34     39.96 o 
   0  -7   3     3620.92     3773.75     57.91 o 
   1  -7   3     3295.56     3409.31     59.13 o 
   2  -7   3      232.15      269.69     28.32 o 
   3  -7   3      269.33      255.58     28.78 o 
   4  -7   3     1628.50     1487.26     60.05 o 
   5  -7   3      340.00      344.15     38.29 o 
   6  -7   3      179.18      162.27     25.72 o 
   7  -7   3        6.50       12.85     23.31 o 
   8  -7   3     1000.16     1125.01     87.32 o 
   9  -7   3      485.10      466.57     72.88 o 
  10  -7   3      266.47      312.39     79.79 o 
  11  -7   3        3.43       36.98     70.51 o 
  12  -7   3      328.75      280.93     94.22 o 
 -13  -6   3      910.54      914.22    119.40 o 
 -12  -6   3       15.23       22.19     74.90 o 
 -11  -6   3        2.82      -44.36     40.01 o 
 -10  -6   3      898.59      876.96     63.65 o 
  -9  -6   3     1697.87     1598.54     66.83 o 
  -8  -6   3     2167.62     2277.68     62.47 o 
  -7  -6   3     1189.58     1094.67     43.54 o 
  -6  -6   3     1383.04     1438.03     44.12 o 
  -5  -6   3     3966.32     4032.22     68.44 o 
  -4  -6   3      661.73      646.60     35.98 o 
  -3  -6   3    21149.87    20772.84    221.37 o 
  -2  -6   3     4424.77     4592.76    164.23 o 
  -1  -6   3      998.67      978.73     73.64 o 
   0  -6   3     7268.40     7562.94    161.30 o 
   1  -6   3     5922.87     5667.83    130.11 o 
   2  -6   3    16857.26    17222.96    236.43 o 
   3  -6   3     1040.13      918.42     49.85 o 
   4  -6   3     1654.38     1578.41     56.74 o 
   5  -6   3      605.35      541.50     75.92 o 
   6  -6   3       21.46       38.71     22.60 o 
   7  -6   3     2552.56     2651.76    116.93 o 
   8  -6   3     5690.06     5622.18    180.53 o 
   9  -6   3        3.09       27.76     56.44 o 
  10  -6   3        7.57      -36.00     57.71 o 
  11  -6   3      167.58      266.18     76.87 o 
  12  -6   3     1142.14     1062.92    115.21 o 
 -13  -5   3       13.94      -27.62     50.84 o 
 -12  -5   3      243.71      270.97    105.87 o 
 -11  -5   3     1138.61     1135.43     93.80 o 
 -10  -5   3     1510.71     1556.05    105.29 o 
  -9  -5   3     4917.23     4885.88     94.83 o 
  -8  -5   3     3324.54     3077.30     99.39 o 
  -7  -5   3     5151.41     5415.51     91.82 o 
  -6  -5   3     2533.64     2314.66     53.97 o 
  -5  -5   3     4690.68     4917.52     76.78 o 
  -4  -5   3    17520.03    17242.76    190.41 o 
  -3  -5   3    19952.04    20171.08    213.81 o 
  -2  -5   3     5282.29     5148.72    166.98 o 
  -1  -5   3    10503.51    10623.44    159.90 o 
   0  -5   3     1195.70     1109.11     25.28 o 
   1  -5   3     2628.09     2376.34     55.74 o 
   2  -5   3     9693.65     9881.22    147.81 o 
   3  -5   3     5325.03     5373.03     99.62 o 
   4  -5   3     2542.48     2408.69     66.10 o 
   5  -5   3      896.85      848.11     58.93 o 
   6  -5   3      673.13      634.51     35.05 o 
   7  -5   3      884.04      864.68     42.38 o 
   8  -5   3      206.11      183.39     52.98 o 
   9  -5   3      414.94      359.58     65.94 o 
  10  -5   3      579.39      556.09     86.23 o 
  11  -5   3      272.10      243.12     75.92 o 
  12  -5   3       93.40       20.77     72.02 o 
  13  -5   3      323.14      494.53     99.76 o 
 -13  -4   3      263.22      313.56     82.84 o 
 -12  -4   3        3.49       20.47     57.45 o 
 -11  -4   3      107.07      178.16     62.42 o 
 -10  -4   3      119.88      121.45     55.40 o 
  -9  -4   3     1450.82     1524.01     67.94 o 
  -8  -4   3     1852.75     2006.27     97.61 o 
  -7  -4   3      314.61      320.88     47.80 o 
  -6  -4   3      273.12      306.09     33.21 o 
  -5  -4   3      900.19      902.90     32.66 o 
  -4  -4   3     3396.33     3607.76     58.75 o 
  -3  -4   3      334.30      322.74     23.64 o 
  -2  -4   3     3212.54     3041.94     50.22 o 
  -1  -4   3     3352.83     3527.06     70.66 o 
   0  -4   3      232.14      314.20     22.68 o 
   1  -4   3      367.06      278.33     32.26 o 
   2  -4   3     1288.80     1111.34     36.76 o 
   3  -4   3      822.96      732.16     39.19 o 
   4  -4   3     7002.98     7222.54    165.44 o 
   5  -4   3      830.87      854.55     60.69 o 
   6  -4   3     1450.03     1381.51     44.29 o 
   7  -4   3      120.82      107.13     20.88 o 
   8  -4   3      228.84      122.43     52.31 o 
   9  -4   3      369.43      343.54     64.49 o 
  10  -4   3      278.04      120.60     65.31 o 
  11  -4   3     1046.81      981.23     98.99 o 
  12  -4   3      558.77      464.98     90.22 o 
  13  -4   3       10.55       10.98     79.89 o 
 -13  -3   3       76.67      116.15     75.69 o 
 -12  -3   3      958.20      901.89     99.42 o 
 -11  -3   3     2482.99     2342.73    126.51 o 
 -10  -3   3      266.03      327.26     60.97 o 
  -9  -3   3       11.96       51.97     32.20 o 
  -8  -3   3      229.05      239.08     34.80 o 
  -7  -3   3     5251.57     5312.72     88.60 o 
  -6  -3   3      505.10      505.45     34.28 o 
  -5  -3   3    12379.81    12437.94    147.30 o 
  -4  -3   3      300.31      445.37     31.30 o 
  -3  -3   3     3812.35     4424.66    109.83 o 
  -2  -3   3      703.83      671.98     19.79 o 
  -1  -3   3     5583.49     5739.16     92.72 o 
   0  -3   3     6816.64     6669.32     79.24 o 
   1  -3   3      557.70      579.55     35.13 o 
   2  -3   3     1875.77     1874.99     45.43 o 
   3  -3   3     4199.38     4436.91    108.01 o 
   4  -3   3       16.18       43.03     26.27 o 
   5  -3   3     5336.61     5377.73    104.41 o 
   6  -3   3     1481.81     1441.75     40.99 o 
   7  -3   3      329.33      335.45     24.11 o 
   8  -3   3       45.83      -21.40     41.87 o 
   9  -3   3        2.85       -4.34     46.70 o 
  10  -3   3     2608.17     2701.68    133.51 o 
  11  -3   3     1254.87     1449.46    111.08 o 
  12  -3   3       89.78       15.78     68.81 o 
  13  -3   3       73.70       53.12     79.73 o 
 -13  -2   3      598.52      491.00     94.68 o 
 -12  -2   3      872.02      810.89     91.97 o 
 -11  -2   3     2555.37     2818.98    142.91 o 
 -10  -2   3      340.40      330.26     62.61 o 
  -9  -2   3     2418.20     2530.07     78.03 o 
  -8  -2   3      106.26      115.56     31.03 o 
  -7  -2   3     1049.17     1147.49    104.35 o 
  -6  -2   3     4429.80     4200.97     72.57 o 
  -5  -2   3      561.15      460.46     24.63 o 
  -4  -2   3    15355.80    16746.24    225.35 o 
  -3  -2   3     9209.57    10107.97    114.92 o 
  -2  -2   3      546.50      606.78     26.76 o 
  -1  -2   3    30603.73    30569.75    372.65 o 
   0  -2   3     5452.22     5983.83     70.98 o 
   1  -2   3     1038.59      946.72     65.12 o 
   2  -2   3     2374.70     2577.88     67.64 o 
   3  -2   3     2203.36     2396.52     71.33 o 
   4  -2   3      162.09      262.64     33.37 o 
   5  -2   3      300.41      317.50     34.53 o 
   6  -2   3      815.44      758.68     27.27 o 
   7  -2   3      555.45      572.58     27.77 o 
   8  -2   3     2412.60     2406.45    110.83 o 
   9  -2   3      350.79      392.54     66.50 o 
  10  -2   3     1177.62      931.45     87.49 o 
  11  -2   3     1692.66     1878.79    122.47 o 
  12  -2   3      336.27      447.16     82.10 o 
  13  -2   3       53.21      145.42     81.67 o 
 -13  -1   3      202.45      157.45     78.40 o 
 -12  -1   3     1397.88     1343.07    110.67 o 
 -11  -1   3      184.66      237.45     69.44 o 
 -10  -1   3     2583.75     2502.54    123.90 o 
  -9  -1   3      833.98      683.21     46.29 o 
  -8  -1   3       19.00       31.00     36.89 o 
  -7  -1   3     1082.83     1088.72     65.50 o 
  -6  -1   3       86.03       72.98     22.05 o 
  -5  -1   3     4333.60     4480.67     70.60 o 
  -4  -1   3      754.48      816.12     28.66 o 
  -3  -1   3    16829.82    18458.46    236.03 o 
  -2  -1   3     2704.16     3040.33     54.37 o 
  -1  -1   3      509.13      503.44     20.42 o 
   0  -1   3      698.68      666.58     18.43 o 
   1  -1   3    25783.87    26293.33    323.12 o 
   2  -1   3    17993.67    18848.98    329.79 o 
   3  -1   3      340.02      405.36     31.90 o 
   4  -1   3      511.74      587.73     41.13 o 
   5  -1   3     6714.12     6922.26     96.42 o 
   6  -1   3     2479.51     2400.51     94.67 o 
   7  -1   3       41.34       86.85     36.54 o 
   8  -1   3      524.59      587.50     62.00 o 
   9  -1   3       93.67       32.37     48.84 o 
  10  -1   3      526.00      412.37     69.28 o 
  11  -1   3     1020.08     1205.20    100.41 o 
  12  -1   3      913.36      756.89     94.07 o 
  13  -1   3      229.01      297.22     83.13 o 
  14  -1   3       28.65       37.17     83.82 o 
 -13   0   3        3.32       28.79     74.53 o 
 -12   0   3       45.88       64.87     63.15 o 
 -11   0   3     2096.90     2112.23    126.13 o 
 -10   0   3     1847.46     1606.67    106.30 o 
  -9   0   3       55.15       19.96     28.13 o 
  -8   0   3      126.92      137.56     45.61 o 
  -7   0   3      386.64      354.68     32.62 o 
  -6   0   3     5003.94     4858.76    104.92 o 
  -5   0   3     2477.03     2269.81     58.24 o 
  -4   0   3       27.84       46.05     13.15 o 
  -3   0   3    11861.59    11250.44    218.98 o 
  -2   0   3      453.64      426.34     16.18 o 
  -1   0   3     3820.41     3983.47     52.66 o 
   0   0   3     5688.31     5845.21     67.79 o 
   1   0   3    22612.65    23234.45    395.30 o 
   2   0   3     6334.60     6950.49    138.90 o 
   3   0   3     4535.63     4554.53    106.49 o 
   4   0   3     6232.28     5902.43    136.32 o 
   5   0   3     1355.41     1126.14     58.69 o 
   6   0   3     5924.25     6408.55    162.29 o 
   7   0   3     2923.01     2932.56    109.41 o 
   8   0   3       25.64       25.14     38.15 o 
   9   0   3      403.73      436.06     61.11 o 
  10   0   3     2599.07     2672.54    127.42 o 
  11   0   3     2582.72     2440.04    131.31 o 
  12   0   3     1234.30     1239.68    108.59 o 
  13   0   3       19.37       12.27     70.36 o 
  14   0   3       76.56      134.75     84.44 o 
 -13   1   3        1.62       50.50     76.78 o 
 -12   1   3      821.20      980.50    106.33 o 
 -11   1   3     2301.68     2266.65    130.37 o 
 -10   1   3      910.10      883.18     88.63 o 
  -9   1   3     2965.32     2984.75     84.01 o 
  -8   1   3       26.69       31.19     26.44 o 
  -7   1   3     3275.89     3072.18     76.76 o 
  -6   1   3     4288.90     4528.58    108.65 o 
  -5   1   3    14099.09    14397.50    242.98 o 
  -4   1   3     5622.92     5437.84    118.54 o 
  -3   1   3     1375.07     1571.91     42.76 o 
  -2   1   3      668.76      746.77     20.76 o 
  -1   1   3     2616.76     2702.83     31.12 o 
   0   1   3     4649.62     4864.71     57.46 o 
   1   1   3      859.10      890.55     23.00 o 
   2   1   3        7.24       26.55     18.34 o 
   3   1   3    14571.59    15791.58    470.18 o 
   4   1   3     4492.88     4772.38    117.31 o 
   5   1   3      333.55      390.41     37.84 o 
   6   1   3       47.44       37.20     29.90 o 
   7   1   3       13.47      -20.99     30.03 o 
   8   1   3      235.01      164.24     44.60 o 
   9   1   3       62.66        2.15     43.21 o 
  10   1   3      368.93      400.11     66.56 o 
  11   1   3      329.40      252.90     65.69 o 
  12   1   3        9.94      -66.49     57.10 o 
  13   1   3        8.07       28.09     67.87 o 
  14   1   3      108.87       97.95     80.67 o 
 -13   2   3       23.18        8.08     73.38 o 
 -12   2   3      108.91       99.87     70.17 o 
 -11   2   3      289.01      257.14     71.30 o 
 -10   2   3      592.49      592.47     80.16 o 
  -9   2   3      125.79      124.78     33.71 o 
  -8   2   3      129.81      129.33     30.36 o 
  -7   2   3     1951.03     1838.13     49.15 o 
  -6   2   3      900.40      857.91     34.26 o 
  -5   2   3      302.68      332.74     21.86 o 
  -4   2   3      703.45      750.48     42.74 o 
  -3   2   3     6858.09     7294.61    110.06 o 
  -2   2   3      937.15      950.01     89.29 o 
  -1   2   3      231.48      249.02     11.77 o 
   0   2   3     8411.64     8765.19    229.70 o 
   1   2   3     6243.67     6289.67     70.62 o 
   2   2   3      118.64      136.39      9.34 o 
   3   2   3    29951.23    31578.82    302.45 o 
   4   2   3     9072.82     8656.94    380.50 o 
   5   2   3      522.98      614.86     44.78 o 
   6   2   3     8295.20     8033.92    188.20 o 
   7   2   3     1002.00      769.92     58.97 o 
   8   2   3    13962.11    13650.78    302.06 o 
   9   2   3     3351.77     3391.00    135.51 o 
  10   2   3     2480.82     2474.96    122.64 o 
  11   2   3     1043.48     1041.29     93.68 o 
  12   2   3       28.26       62.55     65.77 o 
  13   2   3      382.58      530.90     91.09 o 
  14   2   3      799.93      877.40    111.72 o 
 -13   3   3      429.71      425.27    100.09 o 
 -12   3   3      194.24      181.29     79.73 o 
 -11   3   3      559.29      467.29     85.49 o 
 -10   3   3        9.16       53.61     55.90 o 
  -9   3   3     1406.15     1426.64     65.26 o 
  -8   3   3     9206.25     9013.47    126.88 o 
  -7   3   3     1705.93     1709.82     52.69 o 
  -6   3   3     1066.84     1038.35     37.50 o 
  -5   3   3       36.40       14.59     14.95 o 
  -4   3   3     2052.39     2024.44     51.20 o 
  -3   3   3     4558.00     4590.96     79.64 o 
  -2   3   3    20707.66    20926.85    427.74 o 
  -1   3   3     6514.12     6518.76     64.14 o 
   0   3   3    32040.02    33114.73    278.65 o 
   1   3   3    11733.64    12230.83    127.48 o 
   2   3   3    21841.10    21985.62    262.32 o 
   3   3   3     4244.53     4115.72     78.41 o 
   4   3   3    21924.73    23858.26    427.79 o 
   5   3   3     1786.95     1593.58     67.62 o 
   6   3   3      493.28      376.86     41.59 o 
   7   3   3    10552.09    10292.56    278.88 o 
   8   3   3      992.20      863.44     67.80 o 
   9   3   3     5584.66     5661.95    173.90 o 
  10   3   3     1761.44     2068.02    116.30 o 
  11   3   3      532.80      376.01     68.26 o 
  12   3   3      423.63      265.20     70.79 o 
  13   3   3      779.95      863.66    100.27 o 
  14   3   3     1052.58     1091.29    120.93 o 
 -13   4   3      737.06      656.33    110.09 o 
 -12   4   3      532.90      622.27    100.63 o 
 -11   4   3       74.41      152.74     69.23 o 
 -10   4   3       66.14       92.00     60.68 o 
  -9   4   3      879.38      942.53     87.80 o 
  -8   4   3     1133.09     1097.10     45.14 o 
  -7   4   3      494.75      522.07     31.28 o 
  -6   4   3      693.74      725.48     37.26 o 
  -5   4   3     1225.51     1259.56     58.77 o 
  -4   4   3     2736.18     2787.02     97.53 o 
  -3   4   3      411.74      511.53     61.71 o 
  -2   4   3     7056.75     7233.65    109.05 o 
  -1   4   3     7307.29     7607.52    106.43 o 
   0   4   3    15310.45    16951.19    148.05 o 
   1   4   3      278.67      326.71     14.16 o 
   2   4   3     1407.21     1690.11     27.08 o 
   3   4   3     6572.61     6457.89     96.69 o 
   4   4   3      371.06      400.29     36.76 o 
   5   4   3     2598.28     2777.49     90.05 o 
   6   4   3       16.88      -36.39     27.14 o 
   7   4   3      290.70      286.51     43.86 o 
   8   4   3      470.44      381.24     51.66 o 
   9   4   3     8787.15     8397.29    222.68 o 
  10   4   3      823.10      891.30     83.40 o 
  11   4   3       68.73      147.42     56.54 o 
  12   4   3       70.79       33.37     63.49 o 
  13   4   3      710.52      760.39    101.83 o 
  14   4   3      727.21      795.92    107.24 o 
 -12   5   3      168.66      189.00     85.02 o 
 -11   5   3      419.38      265.08     73.85 o 
 -10   5   3       68.13       66.93     60.47 o 
  -9   5   3      141.76      146.99     57.34 o 
  -8   5   3      634.76      715.27     38.06 o 
  -7   5   3        5.52       -4.09     21.38 o 
  -6   5   3      289.55      303.36     25.49 o 
  -5   5   3     5846.75     5948.83     88.44 o 
  -4   5   3     7862.11     7986.12    126.13 o 
  -3   5   3     1147.53     1318.75     99.92 o 
  -2   5   3      827.55      760.27     25.22 o 
  -1   5   3     5462.01     6173.98     77.13 o 
   0   5   3     2322.46     2409.10     33.02 o 
   1   5   3      168.51      228.03     13.98 o 
   2   5   3      172.50      177.37     14.09 o 
   3   5   3     3039.37     3119.32     49.91 o 
   4   5   3     2852.48     2882.99     64.15 o 
   5   5   3       38.61       28.40     27.82 o 
   6   5   3       11.11       15.62     29.32 o 
   7   5   3      327.15      298.83     44.23 o 
   8   5   3     6409.32     6027.54    171.36 o 
   9   5   3      675.65      742.52     73.77 o 
  10   5   3      457.10      450.61     70.48 o 
  11   5   3      197.07      175.51     64.41 o 
  12   5   3     1630.18     1578.72    114.83 o 
  13   5   3        7.01      -16.85     64.05 o 
  14   5   3     1069.26     1116.46    117.70 o 
 -12   6   3      269.33      288.86     87.69 o 
 -11   6   3        4.64       13.88     66.32 o 
 -10   6   3      306.46      272.08     76.82 o 
  -9   6   3       62.64       71.11     55.53 o 
  -8   6   3      167.79      141.10     32.46 o 
  -7   6   3     1306.76     1301.99     47.71 o 
  -6   6   3       60.35       65.04     21.83 o 
  -5   6   3     1024.06      939.32     52.00 o 
  -4   6   3     2166.18     2300.88     61.17 o 
  -3   6   3     2087.60     2156.22     46.30 o 
  -2   6   3       12.55       21.72     13.03 o 
  -1   6   3      760.23      866.80     26.23 o 
   0   6   3      665.28      736.49     21.95 o 
   1   6   3     2349.21     2492.50     42.45 o 
   2   6   3      322.16      324.47     17.91 o 
   3   6   3      880.30      837.77     28.16 o 
   4   6   3     2748.90     2541.95     61.22 o 
   5   6   3      112.76      196.79     72.75 o 
   6   6   3       43.94       55.49     30.40 o 
   7   6   3      196.76      254.00     45.80 o 
   8   6   3     6489.84     6262.78    175.40 o 
   9   6   3     2251.27     2138.90    109.91 o 
  10   6   3      525.05      594.24     73.97 o 
  11   6   3     1188.80     1162.25     95.25 o 
  12   6   3      117.07       -1.73     58.23 o 
  13   6   3      426.89      510.96     93.24 o 
  14   6   3      218.87      400.70     95.93 o 
 -12   7   3       54.25      164.86     83.84 o 
 -11   7   3      101.93       62.16     77.78 o 
 -10   7   3      137.63      149.91     72.28 o 
  -9   7   3      123.34       69.05     64.08 o 
  -8   7   3     1317.03     1307.12     62.61 o 
  -7   7   3     1134.12     1094.53     44.99 o 
  -6   7   3      269.68      271.35     28.21 o 
  -5   7   3      185.18      202.35     28.83 o 
  -4   7   3      626.69      654.51     48.28 o 
  -3   7   3      643.83      606.29     27.87 o 
  -2   7   3       34.61       43.40     15.14 o 
  -1   7   3      252.15      241.34     15.80 o 
   0   7   3        4.56       31.13     12.73 o 
   1   7   3    14247.95    14715.17    162.80 o 
   2   7   3     1727.43     1944.10     40.86 o 
   3   7   3      113.23      133.57     21.53 o 
   4   7   3     1013.38     1120.53     99.35 o 
   5   7   3     1116.15     1220.45     48.38 o 
   6   7   3     1390.65     1448.17     55.49 o 
   7   7   3       21.51      -16.10     33.48 o 
   8   7   3     3075.50     3152.15    121.37 o 
   9   7   3      376.55      443.21     63.94 o 
  10   7   3      382.60      280.67     64.71 o 
  11   7   3      316.70      296.28     72.02 o 
  12   7   3      821.85      894.64     93.92 o 
  13   7   3      279.97      309.66     87.36 o 
  14   7   3        0.93       -2.96     72.42 o 
 -11   8   3       87.44      154.46     84.88 o 
 -10   8   3      873.12      887.38    102.91 o 
  -9   8   3       90.88       97.74     68.63 o 
  -8   8   3        5.72      -34.70     26.35 o 
  -7   8   3      340.86      327.90     33.43 o 
  -6   8   3     1252.73     1225.54     42.39 o 
  -5   8   3     3626.03     3561.53     63.13 o 
  -4   8   3     1540.49     1592.14     50.45 o 
  -3   8   3     5034.68     4956.37     80.24 o 
  -2   8   3     3501.60     3642.76     63.90 o 
  -1   8   3     1350.87     1266.42     45.87 o 
   0   8   3     9288.13     9186.13     98.81 o 
   1   8   3     7126.30     6530.12    109.49 o 
   2   8   3    17203.23    17251.47    192.41 o 
   3   8   3     9250.28     9881.98    152.28 o 
   4   8   3     3938.07     3810.68     89.25 o 
   5   8   3     7128.07     7141.60    129.65 o 
   6   8   3     8457.39     5043.84    139.53 o 
   7   8   3     8897.26     8841.57    158.25 o 
   8   8   3    11519.93    11458.05    266.60 o 
   9   8   3      385.22      468.13     64.77 o 
  10   8   3       20.36      -29.31     45.55 o 
  11   8   3     1784.75     1763.05    116.95 o 
  12   8   3     1542.59     1546.23    116.24 o 
  13   8   3      988.07      779.70    102.62 o 
  14   8   3        4.36      -20.40     66.84 o 
 -11   9   3      696.15      644.56    109.41 o 
 -10   9   3      193.64      168.93     80.82 o 
  -9   9   3     2216.95     1953.73    127.68 o 
  -8   9   3      563.45      588.98     41.71 o 
  -7   9   3       82.69       31.41     27.95 o 
  -6   9   3        2.82        0.91     22.58 o 
  -5   9   3     2863.31     2866.66     76.17 o 
  -4   9   3    15842.40    15692.69    224.87 o 
  -3   9   3     1397.23     1337.60     44.19 o 
  -2   9   3     4101.05     4105.69     72.50 o 
  -1   9   3     2364.46     2287.07     43.98 o 
   0   9   3     9722.06     9471.64    104.97 o 
   1   9   3    16432.42    16174.82    225.59 o 
   2   9   3     7676.76     7543.95    104.31 o 
   3   9   3    12653.45    12996.73    192.97 o 
   4   9   3     1665.55     1499.47     66.56 o 
   5   9   3     3121.14     3236.98     68.48 o 
   6   9   3     7429.60     7161.69    109.76 o 
   7   9   3     7361.20     7292.78    190.93 o 
   8   9   3       36.72      -29.14     38.90 o 
   9   9   3     1260.95     1351.04     93.71 o 
  10   9   3     1609.92     1606.50    101.53 o 
  11   9   3     1543.89     1554.51    108.26 o 
  12   9   3      145.13      231.60     72.88 o 
  13   9   3     1094.15     1009.61    110.28 o 
 -10  10   3      731.99      756.54    104.44 o 
  -9  10   3        6.14      -24.58     70.83 o 
  -8  10   3      302.61      246.30     38.13 o 
  -7  10   3     1145.15     1066.58     50.63 o 
  -6  10   3       68.81       63.20     25.00 o 
  -5  10   3      404.99      398.94     30.07 o 
  -4  10   3      452.98      441.63     39.20 o 
  -3  10   3      383.36      414.55     31.42 o 
  -2  10   3       57.82       20.45     20.08 o 
  -1  10   3     1043.48     1098.32     35.48 o 
   0  10   3       64.46       65.11     20.24 o 
   1  10   3      454.13      489.83     43.55 o 
   2  10   3     3269.85     3254.49     64.71 o 
   3  10   3       16.85       16.84     23.66 o 
   4  10   3      365.39      344.73     36.47 o 
   5  10   3     1112.03     1151.69     88.67 o 
   6  10   3      876.28      889.99     41.37 o 
   7  10   3     2765.56     2712.31     68.37 o 
   8  10   3      668.98      608.29     41.61 o 
   9  10   3       51.14      -21.02     14.54 o 
  10  10   3      146.55      136.48     44.43 o 
  11  10   3       69.16       56.51     45.33 o 
  12  10   3      884.66      847.86     73.31 o 
  13  10   3      222.43      267.01     98.68 o 
 -10  11   3       11.85        3.96     78.94 o 
  -9  11   3       59.08      -25.26     68.66 o 
  -8  11   3      891.25      945.92     78.34 o 
  -7  11   3     1294.94     1198.39     55.28 o 
  -6  11   3      726.37      716.67     53.01 o 
  -5  11   3      525.79      526.62     32.94 o 
  -4  11   3        3.35       47.70     25.99 o 
  -3  11   3      654.35      647.87     38.69 o 
  -2  11   3     6214.92     6113.80    100.68 o 
  -1  11   3       30.46       39.40     19.84 o 
   0  11   3     2871.43     2787.90     62.67 o 
   1  11   3     1147.02     1184.67     42.85 o 
   2  11   3       26.95       56.69     27.28 o 
   3  11   3        1.83      -26.10     25.28 o 
   4  11   3       44.80        2.35     27.66 o 
   5  11   3       51.80       -3.91     29.74 o 
   6  11   3      822.00      811.07     40.71 o 
   7  11   3      402.54      470.27     69.41 o 
   8  11   3      637.40      652.34     44.06 o 
   9  11   3      228.57      297.04     48.07 o 
  10  11   3        3.68       38.25     64.12 o 
  11  11   3      547.44      530.89     91.67 o 
  12  11   3      625.81      637.39    107.33 o 
  13  11   3      183.43       99.34     83.92 o 
  -9  12   3        4.23        8.93     71.22 o 
  -8  12   3      643.16      651.22     76.64 o 
  -7  12   3      436.26      475.02     44.44 o 
  -6  12   3     1238.35     1234.07     55.50 o 
  -5  12   3      888.18      871.90     48.28 o 
  -4  12   3      438.23      466.10     32.82 o 
  -3  12   3       22.66       20.88     26.07 o 
  -2  12   3     2095.58     1939.16     58.41 o 
  -1  12   3     2643.74     2493.74     69.21 o 
   0  12   3      220.05      183.02     26.96 o 
   1  12   3        8.01       50.18     28.45 o 
   2  12   3      127.06      121.97     31.79 o 
   3  12   3       20.04       21.47     29.72 o 
   4  12   3       81.72       35.94     31.09 o 
   5  12   3      313.60      290.34     40.87 o 
   6  12   3      274.13      263.51     54.06 o 
   7  12   3      220.07      246.68     44.01 o 
   8  12   3     2401.71     2434.18    133.61 o 
   9  12   3       29.93       54.72     43.99 o 
  10  12   3       12.20      145.76     73.06 o 
  11  12   3       54.71      166.51     78.69 o 
  12  12   3       37.20      -44.32     74.29 o 
  -8  13   3        0.17       16.67     70.02 o 
  -7  13   3      822.00      825.49     77.32 o 
  -6  13   3      582.06      517.63     45.99 o 
  -5  13   3      566.74      535.79     44.56 o 
  -4  13   3      108.87       89.17     32.42 o 
  -3  13   3       30.08       33.34     28.57 o 
  -2  13   3     1405.51     1337.31     54.34 o 
  -1  13   3     2198.94     2319.36     57.58 o 
   0  13   3      654.35      676.98     41.11 o 
   1  13   3      208.81      233.71     37.06 o 
   2  13   3      275.23      277.89     39.15 o 
   3  13   3        3.80      -28.78     30.70 o 
   4  13   3     1328.66     1329.36     67.92 o 
   5  13   3     3002.44     2987.43    132.84 o 
   6  13   3      938.68      854.89     90.89 o 
   7  13   3      600.09      678.52     60.17 o 
   8  13   3     1457.81     1470.43    172.75 o 
   9  13   3      170.09      197.96     50.30 o 
  10  13   3     1664.89     1907.25    135.87 o 
  11  13   3      307.13      350.47     96.70 o 
  12  13   3      108.53       61.81     91.47 o 
  -8  14   3       91.08      173.59     85.85 o 
  -7  14   3     1352.54     1287.00     84.82 o 
  -6  14   3     1628.95     1653.49    111.77 o 
  -5  14   3      711.87      705.01     51.45 o 
  -4  14   3     2912.71     2836.16    106.27 o 
  -3  14   3      973.35     1071.08     53.28 o 
  -2  14   3      755.03      845.36     48.23 o 
  -1  14   3     3845.32     3981.72    107.44 o 
   0  14   3     6754.79     6982.83    144.84 o 
   1  14   3     3894.54     3911.29    104.54 o 
   2  14   3     2770.75     2807.98    117.71 o 
   3  14   3     1222.87     1144.08     63.71 o 
   4  14   3    12348.02    11638.94    204.87 o 
   5  14   3     1255.30     1346.15     70.94 o 
   6  14   3     3534.37     3553.96    166.70 o 
   7  14   3     2558.89     2586.87     98.74 o 
   8  14   3      121.23      137.78     48.75 o 
   9  14   3     2015.08     1988.99     96.73 o 
  10  14   3      927.81      953.63    114.80 o 
  11  14   3     1051.97     1188.38    124.32 o 
  -7  15   3      963.84      994.59     76.69 o 
  -6  15   3     1104.59     1376.67     79.60 o 
  -5  15   3     1336.57     1397.59     79.72 o 
  -4  15   3      518.19      562.03     57.19 o 
  -3  15   3        2.85       -7.02     55.12 o 
  -2  15   3     5658.35     5852.19    200.65 o 
  -1  15   3     3393.48     3485.53    105.51 o 
   0  15   3     3038.83     3220.88    152.43 o 
   1  15   3     1896.06     1997.93     96.35 o 
   2  15   3      331.89      375.60     48.90 o 
   3  15   3     2932.68     2999.81     96.89 o 
   4  15   3     1004.43      976.54    130.02 o 
   5  15   3     1649.03     1677.43    151.06 o 
   6  15   3     1335.18     1317.04     76.41 o 
   7  15   3       86.36       23.87     82.10 o 
   8  15   3      470.78      439.57    110.95 o 
   9  15   3      257.70      330.51     64.29 o 
  10  15   3      537.24      564.46     74.41 o 
  -6  16   3      207.64      371.63     83.96 o 
  -5  16   3       98.24       95.89     71.03 o 
  -4  16   3      282.13      378.82     82.04 o 
  -3  16   3       11.74       69.10     64.01 o 
  -2  16   3       10.76        5.60     58.46 o 
  -1  16   3      360.92      254.21     71.98 o 
   0  16   3        2.46      -10.98     21.37 o 
   1  16   3       42.14       88.57     37.15 o 
   2  16   3      128.70      105.53     43.85 o 
   3  16   3      173.58      174.29     49.53 o 
   4  16   3      192.31      156.26     44.79 o 
   5  16   3      823.59      738.79     62.76 o 
   6  16   3       71.92       92.44     46.40 o 
   7  16   3      123.28      161.11     53.69 o 
   8  16   3       39.33      -11.00     48.98 o 
   9  16   3        1.25      -11.14     53.11 o 
  10  16   3       94.73       46.68     58.97 o 
  -4  17   3      999.91      906.76    102.72 o 
  -3  17   3      691.48      589.57     97.03 o 
  -2  17   3      126.84       15.42     67.06 o 
  -1  17   3       41.90       80.41     68.83 o 
   0  17   3      112.88       79.59     71.65 o 
   1  17   3       12.21       57.24     50.86 o 
   2  17   3      295.27      299.96     53.56 o 
   3  17   3      247.00      231.91     51.31 o 
   4  17   3       32.56        2.14     45.31 o 
   5  17   3       44.24       22.10     45.60 o 
   6  17   3       50.03       70.47     57.84 o 
   7  17   3       42.07       12.99     49.80 o 
   8  17   3        0.06      -21.41     51.29 o 
   9  17   3        3.67      -62.21     52.62 o 
  -3  18   3       49.28       23.95     79.07 o 
  -2  18   3      851.84      870.81    111.57 o 
  -1  18   3        3.69       44.98     76.77 o 
   0  18   3      114.84      -85.79     67.07 o 
   1  18   3      101.53       65.25     71.73 o 
   2  18   3      110.38       85.91     73.42 o 
   3  18   3       61.07       14.52     50.22 o 
   4  18   3      144.46      171.50     54.85 o 
   5  18   3       38.39        2.46     56.16 o 
   6  18   3       29.04        7.65     52.09 o 
   7  18   3      199.61      238.88     63.03 o 
   0  19   3       76.17       -1.77     76.17 o 
   1  19   3      155.76       81.81     81.08 o 
   2  19   3      722.77      661.09    104.86 o 
   4  19   3      387.67      447.40     66.80 o 
   5  19   3      207.79      236.31     59.89 o 
  -5 -17   4      758.12      916.65     95.86 o 
  -4 -17   4      954.49      903.96     87.72 o 
  -3 -17   4       37.84       26.51     61.12 o 
  -2 -17   4     1236.02     1405.94     99.13 o 
  -1 -17   4      757.24      881.86     85.63 o 
   0 -17   4      831.73      891.03    108.89 o 
   1 -17   4     1570.17     1706.33    151.73 o 
   2 -17   4      388.84      310.63    106.76 o 
  -7 -16   4        1.99      -84.27     56.18 o 
  -6 -16   4      442.30      356.05     68.05 o 
  -5 -16   4      689.46      754.19     80.46 o 
  -4 -16   4       13.65       94.15    103.78 o 
  -3 -16   4      907.02      883.88     82.17 o 
  -2 -16   4       25.06      -30.08     54.19 o 
  -1 -16   4      299.36      259.48     63.98 o 
   0 -16   4       37.16       53.16     55.87 o 
   1 -16   4      667.03      666.79    108.88 o 
   2 -16   4      695.32      609.37    107.34 o 
   3 -16   4       63.67      100.19     87.67 o 
   4 -16   4       57.58       76.96     90.63 o 
  -8 -15   4      928.55      919.83     83.14 o 
  -7 -15   4       76.42       77.48     65.83 o 
  -6 -15   4      133.46      186.87     60.41 o 
  -5 -15   4      154.44      113.03     56.07 o 
  -4 -15   4      240.40      197.24     57.33 o 
  -3 -15   4      708.41      806.01     97.57 o 
  -2 -15   4      168.10      233.37     59.68 o 
  -1 -15   4     1322.11     1209.83    150.75 o 
   0 -15   4      160.04      116.88     82.93 o 
   1 -15   4       97.65       41.66     71.45 o 
   2 -15   4      410.38      430.47     91.59 o 
   3 -15   4      160.42       14.71     76.76 o 
   4 -15   4       54.92        9.20     74.93 o 
   5 -15   4       28.67      184.26     87.13 o 
  -9 -14   4      366.93      203.68     88.72 o 
  -8 -14   4      241.32      259.78     62.57 o 
  -7 -14   4     1068.57     1035.82     82.63 o 
  -6 -14   4      947.75     1004.49     80.56 o 
  -5 -14   4      437.42      381.94     60.15 o 
  -4 -14   4      503.33      470.44     75.14 o 
  -3 -14   4      255.87      288.04     54.84 o 
  -2 -14   4     1959.94     2039.58     95.90 o 
  -1 -14   4     1081.61     1226.04     82.31 o 
   0 -14   4      160.36      165.81     59.77 o 
   1 -14   4      960.57     1108.65    111.38 o 
   2 -14   4       48.27       35.88     73.20 o 
   3 -14   4       89.21       60.87     75.98 o 
   4 -14   4      281.84      209.29     81.89 o 
   5 -14   4       33.22       14.07     79.64 o 
   6 -14   4      204.91      251.14     96.26 o 
   7 -14   4      896.04      645.02    122.39 o 
 -10 -13   4        2.43       29.43     59.42 o 
  -9 -13   4      111.86      126.01     56.61 o 
  -8 -13   4      283.72      211.01     58.56 o 
  -7 -13   4      338.25      385.94     60.20 o 
  -6 -13   4       92.28       -5.04     45.97 o 
  -5 -13   4      331.15      397.94     66.63 o 
  -4 -13   4      605.54      597.71     61.04 o 
  -3 -13   4     1562.49     1604.40     83.49 o 
  -2 -13   4      305.65      397.47    136.52 o 
  -1 -13   4      588.59      527.08     59.78 o 
   0 -13   4      337.77      366.94     55.20 o 
   1 -13   4       26.25       40.44     52.65 o 
   2 -13   4      418.52      372.75     81.81 o 
   3 -13   4      186.76      191.09     78.33 o 
   4 -13   4     1487.88     1479.86    129.96 o 
   5 -13   4      433.61      499.78     99.27 o 
   6 -13   4      177.24      183.93     53.15 o 
   7 -13   4      131.12      199.08     97.69 o 
   8 -13   4      221.71      318.93    104.79 o 
 -11 -12   4      210.06      186.58     64.17 o 
 -10 -12   4      103.31      114.64     58.32 o 
  -9 -12   4       90.49       66.02     52.16 o 
  -8 -12   4       28.19       36.71     49.25 o 
  -7 -12   4      648.25      673.55     65.11 o 
  -6 -12   4      499.25      520.48     58.41 o 
  -5 -12   4      198.42      180.41     46.22 o 
  -4 -12   4      478.93      460.96     75.04 o 
  -3 -12   4      251.17      273.13     47.18 o 
  -2 -12   4     3536.74     3519.70    113.49 o 
  -1 -12   4     1931.12     2125.08     94.41 o 
   0 -12   4     2391.69     2292.14    122.46 o 
   1 -12   4      512.72      625.65     59.52 o 
   2 -12   4     1075.55     1080.26    105.54 o 
   3 -12   4     3206.97     3221.20    165.26 o 
   4 -12   4     3393.09     3597.75    177.58 o 
   5 -12   4     1906.66     1803.55    135.41 o 
   6 -12   4     1040.54     1051.75     69.51 o 
   7 -12   4      822.12      735.05    117.24 o 
   8 -12   4      101.34      193.31     94.89 o 
 -11 -11   4       15.08      -13.73     56.79 o 
 -10 -11   4      115.00       59.50     53.97 o 
  -9 -11   4        1.47      -39.83     47.28 o 
  -8 -11   4     1789.64     1637.93     95.60 o 
  -7 -11   4     1397.26     1379.63     79.35 o 
  -6 -11   4     2417.06     2380.90     97.06 o 
  -5 -11   4     1234.29     1187.07     70.72 o 
  -4 -11   4     1726.51     1669.04     78.35 o 
  -3 -11   4     1317.20     1205.05     70.24 o 
  -2 -11   4     2069.10     2029.69     85.65 o 
  -1 -11   4     9546.98     9149.92    181.59 o 
   0 -11   4     6892.36     6732.26    151.36 o 
   1 -11   4     1055.92     1126.35     70.95 o 
   2 -11   4     2926.29     2672.45    138.83 o 
   3 -11   4     4914.12     4694.57    188.78 o 
   4 -11   4      972.97     1013.05    101.70 o 
   5 -11   4     7651.69     7015.38    243.97 o 
   6 -11   4      488.66      513.06     54.62 o 
   7 -11   4      634.22      687.55    103.71 o 
   8 -11   4      598.65      594.05     66.68 o 
   9 -11   4      516.51      503.49     67.92 o 
 -12 -10   4      341.94      259.95     95.08 o 
 -11 -10   4       21.50      -29.46     53.09 o 
 -10 -10   4      145.29      213.21     57.96 o 
  -9 -10   4      186.60      151.65     62.95 o 
  -8 -10   4       21.13       43.41     44.24 o 
  -7 -10   4      470.95      324.52     51.62 o 
  -6 -10   4      418.45      417.37     50.52 o 
  -5 -10   4       72.40       34.93     68.11 o 
  -4 -10   4      118.98       83.49     36.26 o 
  -3 -10   4        0.83       10.87     34.36 o 
  -2 -10   4      984.34      824.56     56.07 o 
  -1 -10   4     4069.19     4205.60    292.27 o 
   0 -10   4      513.41      452.45     47.39 o 
   1 -10   4     1027.93      943.73     62.09 o 
   2 -10   4       40.53       46.91     51.93 o 
   3 -10   4      129.11       84.14     29.71 o 
   4 -10   4     2012.84     2002.45    163.93 o 
   5 -10   4      565.91      641.50     80.37 o 
   6 -10   4      573.59      519.11     52.19 o 
   7 -10   4       56.60       -7.78     39.44 o 
   8 -10   4       22.99       -6.27     47.55 o 
   9 -10   4      213.91      254.90     61.56 o 
  10 -10   4      395.39      477.98     69.54 o 
 -12  -9   4      238.32      246.39     95.67 o 
 -11  -9   4      220.42      242.94     78.60 o 
 -10  -9   4      399.71      427.12     61.90 o 
  -9  -9   4     3432.30     3385.66    117.05 o 
  -8  -9   4     2231.71     2343.80    123.32 o 
  -7  -9   4       16.89       -0.25     38.09 o 
  -6  -9   4     5427.66     5362.25    129.17 o 
  -5  -9   4     1639.25     1602.58     74.50 o 
  -4  -9   4     7152.70     7230.48    147.92 o 
  -3  -9   4     1921.91     1967.05    100.88 o 
  -2  -9   4      911.93      906.66     54.32 o 
  -1  -9   4     3651.85     3743.70     99.68 o 
   0  -9   4      404.75      379.76     43.40 o 
   1  -9   4     1481.55     1437.10     41.62 o 
   2  -9   4     2969.05     2849.58    116.60 o 
   3  -9   4      472.25      395.31     46.13 o 
   4  -9   4      949.95      852.63     70.86 o 
   5  -9   4      271.24      250.44     60.33 o 
   6  -9   4      195.81      159.80     46.09 o 
   7  -9   4     1224.38     1229.82    130.52 o 
   8  -9   4      164.95      170.12     55.69 o 
   9  -9   4        4.47       25.53     49.90 o 
  10  -9   4       39.60       42.21     57.67 o 
  11  -9   4      287.63      323.84     71.83 o 
 -12  -8   4      743.41      872.69    111.95 o 
 -11  -8   4      205.54      118.72     79.56 o 
 -10  -8   4     2904.12     2928.32    110.60 o 
  -9  -8   4     2060.53     2211.45     95.02 o 
  -8  -8   4     1629.39     1694.31     99.25 o 
  -7  -8   4     4125.42     4242.81    116.20 o 
  -6  -8   4      462.06      495.15     49.10 o 
  -5  -8   4    10086.90    10028.99    180.60 o 
  -4  -8   4      864.95      844.56     51.63 o 
  -3  -8   4     7498.37     7444.33    194.57 o 
  -2  -8   4     3307.43     3357.54     90.55 o 
  -1  -8   4      582.87      518.65     48.30 o 
   0  -8   4      208.73      245.64     51.54 o 
   1  -8   4     4815.92     4626.61     74.92 o 
   2  -8   4     2984.71     3056.08     71.57 o 
   3  -8   4      351.58      358.74     33.22 o 
   4  -8   4       98.68       94.55     28.43 o 
   5  -8   4       70.57       73.67     32.41 o 
   6  -8   4      520.92      478.01     47.70 o 
   7  -8   4       54.37       39.83     55.96 o 
   8  -8   4     1070.93     1144.25     75.06 o 
   9  -8   4      280.70      260.76     57.39 o 
  10  -8   4      221.01      185.34     58.81 o 
  11  -8   4      395.72      385.99     72.29 o 
 -13  -7   4       16.72       98.82     95.28 o 
 -12  -7   4       20.51      -71.66     75.48 o 
 -11  -7   4      723.91      730.98     96.91 o 
 -10  -7   4      470.81      577.79     50.00 o 
  -9  -7   4     1662.01     1643.92     82.47 o 
  -8  -7   4     1522.10     1594.91     74.48 o 
  -7  -7   4       17.96       13.90     34.33 o 
  -6  -7   4        6.95      -10.99     19.44 o 
  -5  -7   4      363.06      382.32     24.78 o 
  -4  -7   4     3120.36     3131.14     53.75 o 
  -3  -7   4     3923.67     4175.27    139.64 o 
  -2  -7   4     1766.10     1776.84    101.74 o 
  -1  -7   4       52.44       34.46     24.09 o 
   0  -7   4     3396.18     3614.54     56.26 o 
   1  -7   4        1.26        5.76     14.52 o 
   2  -7   4     6773.08     6602.85    114.49 o 
   3  -7   4      615.74      712.71     40.89 o 
   4  -7   4     2074.68     2014.30     66.26 o 
   5  -7   4     1496.64     1431.48     60.17 o 
   6  -7   4     1499.62     1429.10    159.66 o 
   7  -7   4      159.03      224.24     45.12 o 
   8  -7   4      651.31      606.08     76.46 o 
   9  -7   4      185.99      227.90     68.15 o 
  10  -7   4      104.36      112.04     64.82 o 
  11  -7   4      331.20      301.16     85.15 o 
  12  -7   4       27.59       79.56     84.05 o 
 -13  -6   4      175.01      167.40     87.03 o 
 -12  -6   4       64.51       39.40     72.90 o 
 -11  -6   4       17.71      -80.89     60.54 o 
 -10  -6   4      285.92      265.21     37.65 o 
  -9  -6   4      771.12      703.11     43.71 o 
  -8  -6   4      534.46      522.00     60.61 o 
  -7  -6   4     1130.42     1194.59     57.54 o 
  -6  -6   4       41.02       48.82     20.43 o 
  -5  -6   4     1594.44     1608.83     72.06 o 
  -4  -6   4    11052.27    11089.51    142.29 o 
  -3  -6   4     3203.29     3050.22     77.27 o 
  -2  -6   4     5065.15     5429.90    111.22 o 
  -1  -6   4      522.56      484.63     53.69 o 
   0  -6   4     7159.78     7063.96     90.67 o 
   1  -6   4     7534.24     7831.86    120.97 o 
   2  -6   4     3510.07     3143.45    129.90 o 
   3  -6   4    12366.88    11679.90    179.35 o 
   4  -6   4      563.88      632.32     40.04 o 
   5  -6   4     4485.54     4332.15    101.25 o 
   6  -6   4      550.90      557.26     45.31 o 
   7  -6   4     6755.13     6550.89    186.68 o 
   8  -6   4     2611.79     2370.33    117.46 o 
   9  -6   4      587.52      631.30     77.89 o 
  10  -6   4       10.55       -9.98     61.87 o 
  11  -6   4       37.80       18.27     71.22 o 
  12  -6   4       10.12      -45.71     69.41 o 
 -13  -5   4       11.50       65.17     86.13 o 
 -12  -5   4      149.93      160.80     50.69 o 
 -11  -5   4       32.91      -14.59     41.11 o 
 -10  -5   4      120.92       61.21     33.17 o 
  -9  -5   4     1412.11     1447.51     59.02 o 
  -8  -5   4     4676.36     4694.32     89.43 o 
  -7  -5   4       46.35       49.57     23.12 o 
  -6  -5   4     3036.50     3051.19     79.60 o 
  -5  -5   4     1474.84     1355.08     39.68 o 
  -4  -5   4     2574.53     2553.28     49.19 o 
  -3  -5   4    23189.74    24246.27    266.27 o 
  -2  -5   4    12281.09    12220.77    183.33 o 
  -1  -5   4     3248.97     3015.03     84.23 o 
   0  -5   4      656.05      660.74     34.40 o 
   1  -5   4     7956.56     7658.52    113.35 o 
   2  -5   4    28599.12    29723.97    380.64 o 
   3  -5   4     9491.73     9215.92    147.42 o 
   4  -5   4     4119.48     4095.64     90.73 o 
   5  -5   4      341.37      347.36     44.94 o 
   6  -5   4      388.19      331.88     47.77 o 
   7  -5   4     4598.77     4627.42    150.54 o 
   8  -5   4     1278.73     1320.49     92.07 o 
   9  -5   4      301.29      314.48     68.27 o 
  10  -5   4       87.82      149.12     64.86 o 
  11  -5   4      159.62      143.35     72.22 o 
  12  -5   4      870.90      925.00    106.63 o 
 -13  -4   4       31.57       30.68     53.22 o 
 -12  -4   4        5.02       72.80     50.73 o 
 -11  -4   4      560.33      655.13     61.60 o 
 -10  -4   4        6.57      -22.96     30.06 o 
  -9  -4   4      642.27      650.30     50.12 o 
  -8  -4   4      629.90      488.72     61.79 o 
  -7  -4   4       75.13      103.14     24.03 o 
  -6  -4   4      221.74      188.70     23.66 o 
  -5  -4   4      923.29      996.12     39.32 o 
  -4  -4   4      114.45       94.41     15.71 o 
  -3  -4   4       46.10       35.50     13.44 o 
  -2  -4   4     3381.63     3400.19     66.65 o 
  -1  -4   4     1274.10     1445.90     61.51 o 
   0  -4   4       97.75       93.43     14.24 o 
   1  -4   4     5124.28     5543.76     91.24 o 
   2  -4   4      176.85      165.15     20.41 o 
   3  -4   4     1973.65     1840.65     53.08 o 
   4  -4   4       19.70       11.10     25.11 o 
   5  -4   4     2499.96     2418.71     90.00 o 
   6  -4   4      208.80      197.28     22.15 o 
   7  -4   4      581.98      556.04     59.37 o 
   8  -4   4     1569.83     1363.83     91.44 o 
   9  -4   4      956.66      969.26     88.51 o 
  10  -4   4      862.24      815.99     87.62 o 
  11  -4   4     2004.95     1877.96    126.07 o 
  12  -4   4      158.72      179.84     78.72 o 
  13  -4   4      115.87      150.59     84.12 o 
 -13  -3   4      341.96      268.66     88.19 o 
 -12  -3   4     4398.90     4491.29    131.21 o 
 -11  -3   4     1117.76     1132.76     99.79 o 
 -10  -3   4     2211.43     2104.98    118.05 o 
  -9  -3   4     2317.32     2240.05     78.12 o 
  -8  -3   4      878.04      945.79     42.64 o 
  -7  -3   4     3280.07     3324.98     60.59 o 
  -6  -3   4     8843.35     8845.68    174.18 o 
  -5  -3   4    17905.65    18294.77    203.68 o 
  -4  -3   4     1174.95     1132.72     40.83 o 
  -3  -3   4      155.00      143.25     17.44 o 
  -2  -3   4     5532.23     5424.23     93.56 o 
  -1  -3   4    17259.57    17432.30    315.39 o 
   0  -3   4      181.80      318.28     36.57 o 
   1  -3   4    19669.01    20579.22    216.96 o 
   2  -3   4      781.17      791.26     32.37 o 
   3  -3   4      116.88       72.68     23.45 o 
   4  -3   4        5.37       14.16     22.84 o 
   5  -3   4     6329.22     6502.12    160.77 o 
   6  -3   4     1732.89     1692.90     43.90 o 
   7  -3   4       67.93       60.39     39.31 o 
   8  -3   4      134.18       84.79     45.99 o 
   9  -3   4      578.10      535.51     69.97 o 
  10  -3   4     1610.05     1658.89    110.35 o 
  11  -3   4        4.52      -57.98     57.15 o 
  12  -3   4      228.54      170.10     75.57 o 
  13  -3   4       15.31      110.72     80.79 o 
 -13  -2   4      965.08      847.78    104.48 o 
 -12  -2   4     1693.76     1854.15    133.15 o 
 -11  -2   4     1997.56     1985.06    121.71 o 
 -10  -2   4     3202.97     3176.91    137.80 o 
  -9  -2   4     2907.81     2942.54     86.42 o 
  -8  -2   4     1582.18     1623.97     65.34 o 
  -7  -2   4     3715.41     3401.70     84.25 o 
  -6  -2   4    13573.03    13847.23    163.21 o 
  -5  -2   4     8758.77     8102.66     93.61 o 
  -4  -2   4       16.09       -0.61     18.22 o 
  -3  -2   4     5877.97     5510.78     92.99 o 
  -2  -2   4     1692.61     1649.28     43.45 o 
  -1  -2   4     7290.28     7126.42    108.36 o 
   0  -2   4     4704.38     4640.79     61.46 o 
   1  -2   4     6680.19     6599.94    107.03 o 
   2  -2   4      901.42     1259.82     48.12 o 
   3  -2   4     1447.07     1606.72     60.14 o 
   4  -2   4     6309.37     6255.25    146.13 o 
   5  -2   4     1921.69     1900.97     77.45 o 
   6  -2   4      267.76      295.06     18.60 o 
   7  -2   4      239.31      166.47     43.00 o 
   8  -2   4       73.71       97.86     43.69 o 
   9  -2   4       11.58      -27.76     47.09 o 
  10  -2   4      293.61      259.62     63.93 o 
  11  -2   4       84.55        6.62     57.11 o 
  12  -2   4     1396.17     1176.30    110.75 o 
  13  -2   4       26.60        1.07     73.10 o 
 -13  -1   4      149.77      285.66     86.09 o 
 -12  -1   4      172.41      111.94     73.29 o 
 -11  -1   4     1914.14     1986.58    127.56 o 
 -10  -1   4     1378.51     1530.96    108.37 o 
  -9  -1   4     1024.41     1029.46     55.54 o 
  -8  -1   4        7.34        0.28     28.49 o 
  -7  -1   4     3021.88     2810.10     76.73 o 
  -6  -1   4     2138.54     2067.10     63.04 o 
  -5  -1   4     3573.88     3603.33     63.72 o 
  -4  -1   4      222.83      145.50     14.57 o 
  -3  -1   4     3490.33     3661.08     57.06 o 
  -2  -1   4     2477.74     2690.93     52.75 o 
  -1  -1   4     2437.98     2501.80     48.73 o 
   0  -1   4    10352.03    10159.61    140.37 o 
   1  -1   4     1465.28     1418.07     36.29 o 
   2  -1   4      879.09      932.64     43.03 o 
   3  -1   4     2168.03     2319.07     71.12 o 
   4  -1   4      145.54      225.09     30.46 o 
   5  -1   4      853.55      817.97     54.48 o 
   6  -1   4      141.82      116.87     34.84 o 
   7  -1   4      176.30      184.93     41.95 o 
   8  -1   4     1205.85     1138.42     80.85 o 
   9  -1   4       10.65       24.38     48.32 o 
  10  -1   4       35.40       29.15     50.92 o 
  11  -1   4     3081.49     2683.81    139.74 o 
  12  -1   4       10.87      -27.02     66.11 o 
  13  -1   4       26.16       24.37     74.95 o 
  14  -1   4       24.66      112.40     88.10 o 
 -13   0   4        3.04      -35.04     66.20 o 
 -12   0   4       85.83       71.53     66.43 o 
 -11   0   4      889.38      786.52     89.40 o 
 -10   0   4      811.59      663.33     77.97 o 
  -9   0   4      931.70      891.53     58.24 o 
  -8   0   4     1215.94     1149.40     99.48 o 
  -7   0   4       31.60       33.79     25.06 o 
  -6   0   4     6906.56     7052.95    125.50 o 
  -5   0   4     2098.13     2023.02     58.10 o 
  -4   0   4     8914.92     8828.00    136.17 o 
  -3   0   4      259.11      278.64     16.44 o 
  -2   0   4    12027.44    12543.40    136.28 o 
  -1   0   4     9478.08     9935.98    109.83 o 
   0   0   4    10978.78    11550.30    167.23 o 
   1   0   4     2098.79     2055.85     42.58 o 
   2   0   4     6497.77     6934.76    181.17 o 
   3   0   4      468.42      452.58     21.61 o 
   4   0   4     1037.73     1149.62     27.95 o 
   5   0   4     8668.76     8652.19    193.13 o 
   6   0   4     4262.36     4427.86    129.63 o 
   7   0   4      458.54      373.72     48.79 o 
   8   0   4        8.22       84.83     42.06 o 
   9   0   4     1302.31     1247.03     89.37 o 
  10   0   4      799.20      709.49     79.47 o 
  11   0   4      689.94      516.03     78.70 o 
  12   0   4      235.82      297.28     81.58 o 
  13   0   4       13.96       -5.45     70.36 o 
  14   0   4       41.47       92.46     81.78 o 
 -13   1   4      480.20      503.74     95.51 o 
 -12   1   4      373.68      302.03     78.06 o 
 -11   1   4       92.66       46.97     59.73 o 
 -10   1   4      258.73      345.31     71.13 o 
  -9   1   4      444.03      416.87     42.04 o 
  -8   1   4       48.74       36.17     29.02 o 
  -7   1   4       19.66       14.81     25.11 o 
  -6   1   4     1837.02     1705.57     93.52 o 
  -5   1   4    21033.35    21379.80    287.13 o 
  -4   1   4     9969.78    10368.96    239.67 o 
  -3   1   4       93.65      102.55     13.52 o 
  -2   1   4     3872.21     4176.67     57.98 o 
  -1   1   4    18968.94    20093.57    175.04 o 
   0   1   4    47304.92    49570.53    476.74 o 
   1   1   4    17258.47    18291.80    184.35 o 
   2   1   4     8986.50     9173.51     99.28 o 
   3   1   4    10262.30    10930.45    177.86 o 
   4   1   4     4673.90     5413.24    131.49 o 
   5   1   4     1651.01     1614.02     71.95 o 
   6   1   4     7742.01     7760.34    186.22 o 
   7   1   4     1172.87     1123.10     72.58 o 
   8   1   4      610.93      468.60     56.96 o 
   9   1   4       30.48        1.52     43.19 o 
  10   1   4        4.87      -54.13     49.00 o 
  11   1   4        1.22      -65.46     51.44 o 
  12   1   4       92.83       74.12     68.66 o 
  13   1   4      130.75       17.41     71.05 o 
  14   1   4      190.87      203.03     86.37 o 
 -13   2   4      225.14       89.44     84.54 o 
 -12   2   4      112.12       -1.98     69.58 o 
 -11   2   4        5.58      -39.73     57.75 o 
 -10   2   4        7.23       42.64     58.54 o 
  -9   2   4        8.45       23.65     31.90 o 
  -8   2   4     3284.62     3347.93     90.48 o 
  -7   2   4        0.04       -5.46     25.20 o 
  -6   2   4       35.91       64.71     19.32 o 
  -5   2   4     1190.61     1175.85     46.12 o 
  -4   2   4     2845.93     3030.63     68.66 o 
  -3   2   4      237.50      233.58     22.85 o 
  -2   2   4       23.40       15.09     14.14 o 
  -1   2   4     6788.60     6968.72     76.78 o 
   0   2   4     4358.00     5013.84    125.30 o 
   1   2   4      496.34      506.45     33.24 o 
   2   2   4      255.97      248.06     12.32 o 
   3   2   4    21402.33    22164.48    217.62 o 
   4   2   4     4219.88     4593.63     53.69 o 
   5   2   4      569.24      600.93     46.00 o 
   6   2   4       46.47       77.95     32.51 o 
   7   2   4     1092.55      953.65     67.12 o 
   8   2   4     1945.76     1811.93     93.25 o 
   9   2   4     6066.31     5719.68    177.68 o 
  10   2   4     1009.56     1072.81     87.72 o 
  11   2   4     1161.57     1013.02     94.03 o 
  12   2   4       85.81       35.56     63.31 o 
  13   2   4      894.41      946.29    105.91 o 
  14   2   4     1525.97     1579.30    135.24 o 
 -13   3   4     1437.63     1363.55    129.29 o 
 -12   3   4     1138.50      964.92    109.67 o 
 -11   3   4      186.27      282.97     77.09 o 
 -10   3   4     2120.60     1874.37    119.52 o 
  -9   3   4      836.97      839.58     53.47 o 
  -8   3   4     4027.60     4246.51    109.89 o 
  -7   3   4     4586.98     4459.20     80.77 o 
  -6   3   4     1066.07     1114.95     40.60 o 
  -5   3   4     4467.27     4617.04     90.85 o 
  -4   3   4       53.29       59.54     18.51 o 
  -3   3   4    13615.75    13663.41    288.04 o 
  -2   3   4    12372.73    12588.57    171.54 o 
  -1   3   4    13610.04    12966.71    171.87 o 
   0   3   4     3897.45     3836.08     49.32 o 
   1   3   4       76.43       50.06     12.09 o 
   2   3   4    46485.32    46205.02    533.06 o 
   3   3   4     5337.46     5537.92     66.59 o 
   4   3   4     2490.46     2357.20     39.33 o 
   5   3   4    12000.02    12800.13    253.06 o 
   6   3   4     2140.41     2176.54     94.27 o 
   7   3   4      162.26       81.81     36.62 o 
   8   3   4     5698.15     5385.39    161.87 o 
   9   3   4     1611.09     1437.81     92.44 o 
  10   3   4     3898.75     3998.34    152.59 o 
  11   3   4      434.98      304.83     66.76 o 
  12   3   4      462.43      502.92     80.62 o 
  13   3   4      228.14      207.41     76.72 o 
  14   3   4      264.17      192.61     85.37 o 
 -12   4   4     1653.49     1676.21    132.77 o 
 -11   4   4      299.39      356.87     84.71 o 
 -10   4   4      329.26      398.85     74.46 o 
  -9   4   4     3622.54     3728.55     81.14 o 
  -8   4   4     1873.30     1884.37     63.58 o 
  -7   4   4     4121.68     3966.56     76.69 o 
  -6   4   4     1769.01     1764.54     49.65 o 
  -5   4   4      478.18      430.02     71.10 o 
  -4   4   4     1006.53     1066.87     41.62 o 
  -3   4   4     6148.77     6153.31    103.11 o 
  -2   4   4     4781.69     4620.30     98.42 o 
  -1   4   4     2101.00     2334.09     72.52 o 
   0   4   4      242.51      263.19     16.00 o 
   1   4   4      444.05      583.70     24.99 o 
   2   4   4     3106.46     3111.70     56.90 o 
   3   4   4       61.79       69.08     11.36 o 
   4   4   4     5685.12     5555.78     79.50 o 
   5   4   4      947.96      940.81     30.04 o 
   6   4   4      200.81      215.75     17.63 o 
   7   4   4     1933.41     2044.25     46.93 o 
   8   4   4      717.87      695.26     66.60 o 
   9   4   4      765.31      649.61     69.39 o 
  10   4   4      119.16       39.19     53.61 o 
  11   4   4      495.94      484.22     78.39 o 
  12   4   4      132.13      149.77     66.28 o 
  13   4   4       29.84      -22.27     68.83 o 
  14   4   4      446.69      282.13     88.72 o 
 -12   5   4      118.88      124.00     80.38 o 
 -11   5   4      232.45      209.85     79.41 o 
 -10   5   4        9.47      -34.51     56.96 o 
  -9   5   4      250.42      250.35     38.01 o 
  -8   5   4      785.34      812.55     42.46 o 
  -7   5   4     2214.01     2045.27     57.10 o 
  -6   5   4       26.37       19.99     20.33 o 
  -5   5   4      320.42      287.69     50.74 o 
  -4   5   4     1262.18     1313.32     46.48 o 
  -3   5   4      456.78      523.21     30.52 o 
  -2   5   4      773.92      842.96     40.58 o 
  -1   5   4     1015.70      977.37     23.63 o 
   0   5   4     1039.59     1240.11     21.46 o 
   1   5   4     3254.09     3114.56     39.27 o 
   2   5   4     5468.74     5712.92     73.98 o 
   3   5   4     1451.80     1626.80     87.56 o 
   4   5   4      382.04      458.43     22.41 o 
   5   5   4       14.62       71.70     29.10 o 
   6   5   4     8264.29     8187.68    194.09 o 
   7   5   4      134.39       84.70     36.75 o 
   8   5   4      222.06      206.22     46.77 o 
   9   5   4      278.49      268.10     58.16 o 
  10   5   4     1100.89     1184.87     94.78 o 
  11   5   4      226.44      226.87     64.39 o 
  12   5   4       42.31       22.98     60.35 o 
  13   5   4      110.29      162.36     73.75 o 
  14   5   4      144.94      218.25     83.54 o 
 -12   6   4       51.79       16.28     79.35 o 
 -11   6   4       71.19       74.06     70.70 o 
 -10   6   4      316.39      338.28     77.00 o 
  -9   6   4        4.88        0.20     27.92 o 
  -8   6   4      398.03      421.21     45.60 o 
  -7   6   4     1706.46     1629.42     53.47 o 
  -6   6   4       94.54       41.65     21.75 o 
  -5   6   4     2017.10     2063.39     62.33 o 
  -4   6   4       64.82      100.66     60.57 o 
  -3   6   4      268.70      319.19     27.44 o 
  -2   6   4      187.80      165.36     16.08 o 
  -1   6   4    17033.75    18353.48    202.26 o 
   0   6   4     4027.07     4056.12     50.51 o 
   1   6   4       10.39        2.93      8.99 o 
   2   6   4      894.63      815.70     54.61 o 
   3   6   4      855.48      760.95     22.66 o 
   4   6   4     4395.78     4771.94     90.02 o 
   5   6   4     1009.84     1035.89     61.15 o 
   6   6   4      475.91      400.14     45.64 o 
   7   6   4       18.69       23.43     33.20 o 
   8   6   4      145.23      114.55     42.63 o 
   9   6   4       43.49       11.77     47.67 o 
  10   6   4        2.36      -63.02     42.02 o 
  11   6   4       19.12       57.66     55.74 o 
  12   6   4       64.12        2.02     58.89 o 
  13   6   4       45.37       26.23     71.14 o 
  14   6   4      839.86     1036.98    115.46 o 
 -12   7   4      209.69      316.74     92.57 o 
 -11   7   4      341.20      372.14     86.62 o 
 -10   7   4        1.30      -36.02     61.78 o 
  -9   7   4       39.39      -35.00     57.14 o 
  -8   7   4      586.82      529.33     39.42 o 
  -7   7   4     2508.28     2490.13     65.07 o 
  -6   7   4      102.49       41.38     26.29 o 
  -5   7   4     1452.31     1445.17     56.68 o 
  -4   7   4      276.82      245.59     23.35 o 
  -3   7   4      576.12      592.03     27.90 o 
  -2   7   4     5705.78     5980.43    109.96 o 
  -1   7   4     2029.57     2047.48     34.86 o 
   0   7   4     1082.27     1150.36     26.33 o 
   1   7   4     2350.55     2325.50     37.47 o 
   2   7   4        0.02       -0.48     15.54 o 
   3   7   4      469.35      477.26     28.14 o 
   4   7   4      914.67      966.30     33.90 o 
   5   7   4       83.64       86.54     23.01 o 
   6   7   4     1302.27     1461.27     78.85 o 
   7   7   4    10632.18    10335.44    240.70 o 
   8   7   4       52.92       -5.66     37.95 o 
   9   7   4      263.07      237.11     53.93 o 
  10   7   4        0.08      -21.85     45.98 o 
  11   7   4     1178.56     1157.39    100.74 o 
  12   7   4     1246.96     1069.15    100.56 o 
  13   7   4       35.06       45.09     69.02 o 
  14   7   4      354.80      270.07     92.11 o 
 -11   8   4        0.16       -1.80     77.72 o 
 -10   8   4      926.74      860.68    103.82 o 
  -9   8   4       77.81      -63.29     57.64 o 
  -8   8   4       96.24       57.08     30.44 o 
  -7   8   4      279.51      267.55     33.11 o 
  -6   8   4      173.17      168.55     25.22 o 
  -5   8   4     1886.51     1884.08     53.65 o 
  -4   8   4     2608.34     2644.15     76.94 o 
  -3   8   4       33.05       63.05     18.38 o 
  -2   8   4      748.41      782.30     30.96 o 
  -1   8   4      200.64      228.08     16.50 o 
   0   8   4     4097.83     3980.75     54.19 o 
   1   8   4     6868.01     7008.43     80.17 o 
   2   8   4     4756.27     4864.69     90.35 o 
   3   8   4     8409.30     8145.43    107.12 o 
   4   8   4      720.07      801.24     32.39 o 
   5   8   4     3264.48     3248.51     79.08 o 
   6   8   4    12500.08    12245.63    194.32 o 
   7   8   4     5814.71     6017.17    170.42 o 
   8   8   4     3745.96     3896.63    140.45 o 
   9   8   4      882.72      874.08     79.57 o 
  10   8   4     1867.44     1687.47    104.68 o 
  11   8   4     2312.83     2267.63    130.57 o 
  12   8   4     1577.19     1596.94    120.81 o 
  13   8   4     1189.11     1318.11    118.33 o 
  14   8   4      717.78      743.64    109.67 o 
 -11   9   4      459.19      525.37    102.00 o 
 -10   9   4      959.76      878.91    105.94 o 
  -9   9   4      935.78      949.74    106.54 o 
  -8   9   4      822.53      801.05     47.77 o 
  -7   9   4       58.99       12.51     37.98 o 
  -6   9   4     2623.38     2541.62     67.86 o 
  -5   9   4     1247.59     1292.91     52.82 o 
  -4   9   4     3996.81     3859.06     84.24 o 
  -3   9   4     5323.62     5364.81    130.00 o 
  -2   9   4       42.03       70.56     19.18 o 
  -1   9   4     3109.16     3018.82     57.36 o 
   0   9   4      877.60      824.19     40.85 o 
   1   9   4    12824.62    13166.98    133.83 o 
   2   9   4     7904.04     7967.29    131.09 o 
   3   9   4     1842.80     1778.13     45.93 o 
   4   9   4     1721.03     1652.22     57.36 o 
   5   9   4     2027.76     2008.11     65.45 o 
   6   9   4     2167.55     2226.14     59.15 o 
   7   9   4     2695.28     2696.93    112.58 o 
   8   9   4     4658.61     4840.65    158.66 o 
   9   9   4     1570.28     1756.52    105.06 o 
  10   9   4       14.79       39.31     54.64 o 
  11   9   4       80.04      243.75     70.09 o 
  12   9   4     1610.97     1541.35    118.19 o 
  13   9   4      747.25      767.91    104.51 o 
 -10  10   4     1162.75     1285.91    123.28 o 
  -9  10   4     1008.43      987.31    105.88 o 
  -8  10   4      135.46      151.22     42.71 o 
  -7  10   4      368.22      327.15     38.20 o 
  -6  10   4      117.52      103.37     31.23 o 
  -5  10   4     1267.34     1236.33     60.23 o 
  -4  10   4       71.68       34.39     23.51 o 
  -3  10   4     1476.23     1548.90     63.86 o 
  -2  10   4       13.99       33.36     19.70 o 
  -1  10   4     4254.12     4226.64     63.73 o 
   0  10   4       73.46       44.54     16.72 o 
   1  10   4        0.38       -0.73     14.98 o 
   2  10   4       36.25        5.19      9.66 o 
   3  10   4       34.11      -16.31     18.35 o 
   4  10   4     1605.05     1560.77     58.70 o 
   5  10   4      769.17      757.15     36.96 o 
   6  10   4        6.20       12.73     21.23 o 
   7  10   4      110.50       42.72     34.44 o 
   8  10   4      580.31      604.06     51.71 o 
   9  10   4      139.52      170.93     56.12 o 
  10  10   4      102.09      128.62     58.96 o 
  11  10   4      240.57      195.16     68.02 o 
  12  10   4      326.29      300.97     81.55 o 
  13  10   4      254.63      251.80     86.87 o 
 -10  11   4       53.85      149.31     91.40 o 
  -9  11   4       22.40      -38.29     70.24 o 
  -8  11   4        9.24      -27.78     33.63 o 
  -7  11   4     1024.39     1032.93     65.33 o 
  -6  11   4      699.40      701.66     46.11 o 
  -5  11   4      955.29      879.99     51.89 o 
  -4  11   4       34.63       10.04     32.36 o 
  -3  11   4      787.88      783.46     54.67 o 
  -2  11   4     2090.34     1946.04     54.43 o 
  -1  11   4     8011.15     7917.89    113.01 o 
   0  11   4      113.78      116.73     19.84 o 
   1  11   4     1604.09     1663.90     41.66 o 
   2  11   4       70.92       41.56     16.49 o 
   3  11   4     2925.32     3056.79     79.85 o 
   4  11   4     1036.48      959.25     76.08 o 
   5  11   4     1084.99      972.32     52.67 o 
   6  11   4     1951.46     1853.87     86.41 o 
   7  11   4     2557.87     2645.39     96.88 o 
   8  11   4       62.85       56.58     29.61 o 
   9  11   4      794.71      645.71     83.03 o 
  10  11   4      113.26       91.60     43.22 o 
  11  11   4       42.87       23.49     46.40 o 
  12  11   4      248.89      412.09     97.13 o 
  13  11   4       38.79       12.75     78.49 o 
  -9  12   4        3.09       92.20     79.46 o 
  -8  12   4        0.21      -16.75     35.47 o 
  -7  12   4      909.73      868.91     52.49 o 
  -6  12   4     1910.65     1908.43     67.24 o 
  -5  12   4      185.28      172.46     65.02 o 
  -4  12   4      567.66      519.07     49.76 o 
  -3  12   4      647.84      693.44     75.94 o 
  -2  12   4      737.25      681.76     62.33 o 
  -1  12   4      835.25      832.91     34.87 o 
   0  12   4     1566.64     1648.48     45.48 o 
   1  12   4      488.57      493.44     29.51 o 
   2  12   4     1956.91     1788.65    118.39 o 
   3  12   4      546.13      582.51     43.10 o 
   4  12   4     3604.02     3678.97     93.34 o 
   5  12   4     1049.98     1086.21     58.55 o 
   6  12   4      644.76      743.84     60.35 o 
   7  12   4       65.89       84.61     52.37 o 
   8  12   4      587.33      578.47     42.90 o 
   9  12   4        5.63      -23.40     61.93 o 
  10  12   4       42.30       -9.02     64.18 o 
  11  12   4       24.40       13.85     69.54 o 
  12  12   4        5.81      -22.20     72.75 o 
  -8  13   4        2.99      -32.02     75.46 o 
  -7  13   4      611.40      759.53     55.03 o 
  -6  13   4       59.83       14.35     36.64 o 
  -5  13   4      330.37      296.93     41.43 o 
  -4  13   4      430.02      404.97     49.95 o 
  -3  13   4      230.17      311.96     50.55 o 
  -2  13   4      734.02      793.55     43.22 o 
  -1  13   4     1534.34     1546.79     55.69 o 
   0  13   4     1261.60     1294.63     64.82 o 
   1  13   4      701.43      774.18     44.21 o 
   2  13   4       93.22       64.46     31.42 o 
   3  13   4     1046.21     1194.03     59.28 o 
   4  13   4     2755.93     2846.81     87.73 o 
   5  13   4     1661.86     1647.29     72.70 o 
   6  13   4      182.90      201.19     41.38 o 
   7  13   4      827.61      754.97     71.06 o 
   8  13   4       18.74       21.91     42.85 o 
   9  13   4      660.64      597.76     88.42 o 
  10  13   4      456.60      403.22     86.26 o 
  11  13   4     1011.04     1321.91    128.72 o 
  12  13   4       70.61      106.14     81.93 o 
  -8  14   4      342.50      283.52     87.61 o 
  -7  14   4      193.77      179.93     46.02 o 
  -6  14   4      509.89      436.96     58.45 o 
  -5  14   4     1264.63     1259.09     61.46 o 
  -4  14   4        7.49      -26.79     31.95 o 
  -3  14   4      161.40      190.40     64.22 o 
  -2  14   4      647.69      597.05     83.68 o 
  -1  14   4     2861.91     2990.24     76.25 o 
   0  14   4     4608.98     4814.93     83.49 o 
   1  14   4     1065.99     1094.21     48.72 o 
   2  14   4      796.03      857.42     54.19 o 
   3  14   4     3396.70     3304.36    115.02 o 
   4  14   4     1607.24     1656.61     97.06 o 
   5  14   4     4623.54     4603.21    119.54 o 
   6  14   4     2116.39     2327.35     92.26 o 
   7  14   4     3476.06     3314.27    107.12 o 
   8  14   4      405.62      509.02     58.36 o 
   9  14   4      928.47      859.17     71.11 o 
  10  14   4     3549.16     3626.44    178.11 o 
  11  14   4      109.65       73.07     79.79 o 
  -7  15   4      268.53      289.77     84.54 o 
  -6  15   4      760.20      746.04     57.01 o 
  -5  15   4      163.79      152.99     43.29 o 
  -4  15   4        4.00      -37.41     35.25 o 
  -3  15   4      654.33      709.14     78.73 o 
  -2  15   4      163.72      129.88     45.89 o 
  -1  15   4     2838.49     2949.20    103.27 o 
   0  15   4      839.55      817.62     57.55 o 
   1  15   4     1500.74     1420.90     56.54 o 
   2  15   4       98.29      111.28     32.40 o 
   3  15   4      510.06      518.77     51.00 o 
   4  15   4     1698.01     1905.20     81.84 o 
   5  15   4      877.79      896.87     63.07 o 
   6  15   4     4257.69     4132.29    119.10 o 
   7  15   4        8.62       -0.78     48.16 o 
   8  15   4      135.59      140.28     68.30 o 
   9  15   4      141.85      106.89     51.90 o 
  10  15   4      352.60      375.50     95.07 o 
  11  15   4      959.07      907.54    117.25 o 
  -6  16   4       16.78        4.61     51.31 o 
  -5  16   4       20.46       21.01     53.31 o 
  -4  16   4      346.05      345.51     61.64 o 
  -3  16   4      271.50      273.35     73.53 o 
  -2  16   4       78.41       36.51     62.79 o 
  -1  16   4      365.47      455.64     77.62 o 
   0  16   4       65.40       87.37     60.19 o 
   1  16   4      329.34      289.37     41.67 o 
   2  16   4      598.52      511.65     55.49 o 
   3  16   4      651.93      623.83     56.45 o 
   4  16   4        3.01       22.70     40.82 o 
   5  16   4      223.14      215.65     62.64 o 
   6  16   4      259.76      114.72     52.09 o 
   7  16   4      554.69      532.22     60.16 o 
   8  16   4        7.35       -6.21     51.68 o 
   9  16   4       73.83       65.66     53.26 o 
  10  16   4        4.60       -0.47     83.07 o 
  -4  17   4      382.01      343.28     84.60 o 
  -3  17   4     2068.66     2046.43    141.71 o 
  -2  17   4     1514.32     1555.73    121.09 o 
  -1  17   4      166.69      211.05     73.97 o 
   0  17   4      205.48      228.22     73.23 o 
   1  17   4      708.32      741.04     95.39 o 
   2  17   4     2280.52     2416.46     98.39 o 
   3  17   4      192.54      196.34     40.70 o 
   4  17   4      644.18      741.93     83.16 o 
   5  17   4        9.23       66.36     46.89 o 
   6  17   4      322.33      286.11     58.34 o 
   7  17   4        6.39      -16.98     78.79 o 
   8  17   4      716.97      612.09    149.65 o 
   9  17   4       65.30       68.59     58.20 o 
  -3  18   4      471.22      595.20     97.47 o 
  -2  18   4      371.78      579.27     95.41 o 
  -1  18   4      235.07      130.56     76.09 o 
   0  18   4       26.29       65.28     71.61 o 
   1  18   4      405.00      330.85     81.97 o 
   2  18   4      678.71      722.23     98.88 o 
   3  18   4       67.46      115.89     77.57 o 
   4  18   4      534.63      570.50     62.45 o 
   5  18   4        7.01      -31.66     45.33 o 
   6  18   4        4.48      -34.53     51.42 o 
   7  18   4      137.48      194.68     59.72 o 
   0  19   4      431.63      465.15     96.05 o 
   1  19   4      104.06      137.58     80.54 o 
   2  19   4      168.12      267.82     89.07 o 
   3  19   4      944.32     1040.60    115.32 o 
   4  19   4      120.80      129.28     79.45 o 
   5  19   4       97.61       33.50     55.54 o 
  -3 -17   5      129.33      194.81     68.97 o 
  -2 -17   5      208.69      237.30     67.08 o 
  -1 -17   5      250.57      258.96     70.54 o 
   0 -17   5      362.82      480.89    108.73 o 
  -6 -16   5       42.47        8.86     58.18 o 
  -5 -16   5      423.57      379.61     70.77 o 
  -4 -16   5       51.01        8.94     76.12 o 
  -3 -16   5      414.40      333.91     66.81 o 
  -2 -16   5       87.78      125.56     59.54 o 
  -1 -16   5      437.45      579.07     96.97 o 
   0 -16   5      824.87      838.97     83.98 o 
   1 -16   5      285.03      188.37     95.95 o 
   2 -16   5        0.99      -44.46     76.80 o 
   3 -16   5        1.24     -119.24     79.49 o 
  -7 -15   5      474.81      341.79     68.67 o 
  -6 -15   5       14.56      -73.54     72.18 o 
  -5 -15   5      306.62      316.33     66.02 o 
  -4 -15   5        6.88       28.13     53.33 o 
  -3 -15   5      466.12      420.10     67.63 o 
  -2 -15   5     1332.28     1394.42    158.41 o 
  -1 -15   5       65.05      100.12     54.18 o 
   0 -15   5     1358.03     1357.81    130.46 o 
   1 -15   5       31.84       18.19     79.18 o 
   2 -15   5      415.29      420.68    100.14 o 
   3 -15   5      265.05      271.22     92.60 o 
   4 -15   5      534.48      675.71    111.97 o 
   5 -15   5      590.37      464.82    110.46 o 
  -8 -14   5      260.39      205.41     65.47 o 
  -7 -14   5      863.00      898.51     81.22 o 
  -6 -14   5     1491.06     1617.57     96.44 o 
  -5 -14   5        5.32       -0.95     48.73 o 
  -4 -14   5      820.21      825.00     74.63 o 
  -3 -14   5      639.25      631.34     67.78 o 
  -2 -14   5     1496.87     1378.75     86.40 o 
  -1 -14   5     1004.15      941.31     78.39 o 
   0 -14   5      386.19      392.31     62.21 o 
   1 -14   5      554.75      542.26    100.26 o 
   2 -14   5      470.09      410.42     90.56 o 
   3 -14   5      906.47      954.44    118.61 o 
   4 -14   5     1364.54     1491.28    135.77 o 
   5 -14   5      324.91      330.44     95.59 o 
   6 -14   5       51.02      -28.35     85.75 o 
  -9 -13   5       60.82       90.40     59.71 o 
  -8 -13   5      263.16      242.05     61.18 o 
  -7 -13   5      199.60      203.76     56.40 o 
  -6 -13   5        2.52        1.02     45.29 o 
  -5 -13   5       45.93       79.31     52.35 o 
  -4 -13   5       10.64      -27.36     43.93 o 
  -3 -13   5       39.54       47.89     46.79 o 
  -2 -13   5      112.01      139.49     49.54 o 
  -1 -13   5     1229.26     1058.74     74.19 o 
   0 -13   5      391.37      430.94     60.00 o 
   1 -13   5       53.13       53.03     68.61 o 
   2 -13   5       58.27       43.65     67.50 o 
   3 -13   5     2633.81     2573.54    155.78 o 
   4 -13   5       55.69        4.26     70.96 o 
   5 -13   5     1199.03      996.49    117.26 o 
   6 -13   5       98.01       -6.38     82.95 o 
   7 -13   5      107.65      -66.37     87.09 o 
 -10 -12   5      106.61      150.50     64.80 o 
  -9 -12   5        5.74       17.09     52.34 o 
  -8 -12   5      108.32       84.35     61.57 o 
  -7 -12   5       10.68        7.23     47.72 o 
  -6 -12   5       19.43        0.42     76.45 o 
  -5 -12   5       28.70       -7.18     42.54 o 
  -4 -12   5      125.39      180.07     47.05 o 
  -3 -12   5      906.41      888.78     67.51 o 
  -2 -12   5      144.55      113.90     77.05 o 
  -1 -12   5     1305.37     1396.00     77.85 o 
   0 -12   5        2.94        5.85     42.62 o 
   1 -12   5      241.33      169.12     50.52 o 
   2 -12   5      973.06     1104.13    110.16 o 
   3 -12   5      587.57      472.91     84.86 o 
   4 -12   5     2904.85     2539.59    153.42 o 
   5 -12   5     1576.42     1543.37    136.68 o 
   6 -12   5      595.34      659.35    105.30 o 
   7 -12   5      269.58      276.07    100.28 o 
   8 -12   5      455.30      596.58    117.77 o 
 -11 -11   5       19.82        1.63     58.81 o 
 -10 -11   5        0.51        9.40     57.44 o 
  -9 -11   5      374.32      275.03     59.87 o 
  -8 -11   5      224.24      178.54     84.66 o 
  -7 -11   5      783.77      804.63    106.66 o 
  -6 -11   5      675.88      698.40     97.78 o 
  -5 -11   5       79.77       46.30     41.32 o 
  -4 -11   5        2.42      -30.35     67.06 o 
  -3 -11   5       80.99      114.65     41.27 o 
  -2 -11   5     2764.59     2824.80    225.01 o 
  -1 -11   5     1756.23     1700.12     97.62 o 
   0 -11   5     1026.68     1228.84     71.19 o 
   1 -11   5     1394.84     1397.58     77.58 o 
   2 -11   5      388.85      353.10     73.56 o 
   3 -11   5      558.83      571.51     86.06 o 
   4 -11   5     3689.56     3601.57    172.86 o 
   5 -11   5     2644.84     2627.10    155.90 o 
   6 -11   5      443.83      579.86     99.23 o 
   7 -11   5      347.65      337.57     99.05 o 
   8 -11   5      805.91      877.49    122.76 o 
   9 -11   5     1364.38     1790.03    163.03 o 
 -11 -10   5      541.85      694.00     78.75 o 
 -10 -10   5       31.11       42.34     65.75 o 
  -9 -10   5      343.15      365.73     60.83 o 
  -8 -10   5      144.38      135.42     48.81 o 
  -7 -10   5       67.41      108.00     45.40 o 
  -6 -10   5     1054.21     1150.54     70.30 o 
  -5 -10   5      986.26      881.17     93.92 o 
  -4 -10   5      220.85      192.73     43.62 o 
  -3 -10   5      446.92      454.14     49.13 o 
  -2 -10   5      746.40      668.04     75.86 o 
  -1 -10   5       45.88       45.78     36.14 o 
   0 -10   5        1.27      -51.59     72.96 o 
   1 -10   5      472.09      432.74     51.41 o 
   2 -10   5      765.83      578.13     78.89 o 
   3 -10   5       77.43        8.59     54.93 o 
   4 -10   5     1073.00     1072.16    102.46 o 
   5 -10   5      192.22      214.74     41.62 o 
   6 -10   5      578.45      520.94    123.24 o 
   7 -10   5       20.32       64.04     44.80 o 
   8 -10   5      292.76      195.59     53.36 o 
   9 -10   5      182.44      259.23     77.13 o 
  10 -10   5      253.11      340.95     73.91 o 
 -12  -9   5       76.62       37.59     89.05 o 
 -11  -9   5      319.59      213.94     63.08 o 
 -10  -9   5      118.38       58.66     52.15 o 
  -9  -9   5     2597.43     2840.99    106.82 o 
  -8  -9   5      365.09      383.00     77.77 o 
  -7  -9   5      653.11      623.12     59.01 o 
  -6  -9   5      877.67      772.94     58.85 o 
  -5  -9   5     1448.61     1464.94     72.56 o 
  -4  -9   5     3019.40     2927.88     94.07 o 
  -3  -9   5     4767.98     4806.37    250.09 o 
  -2  -9   5    10557.95    10987.68    196.48 o 
  -1  -9   5     2030.17     1731.05     73.97 o 
   0  -9   5     1712.88     1813.52     86.81 o 
   1  -9   5     4471.02     4412.99    116.10 o 
   2  -9   5    10851.18    10360.19    281.36 o 
   3  -9   5      521.64      571.30     41.59 o 
   4  -9   5     4170.42     3927.17    118.59 o 
   5  -9   5     1293.32     1268.57     64.47 o 
   6  -9   5      593.32      632.81     54.06 o 
   7  -9   5     1877.97     1937.98     85.13 o 
   8  -9   5     1008.48      898.41     69.70 o 
   9  -9   5       65.72      128.01     52.38 o 
  10  -9   5      230.60      286.22     64.39 o 
 -12  -8   5      235.26      347.27     98.02 o 
 -11  -8   5      413.16      363.93     70.14 o 
 -10  -8   5     2579.81     2409.72    101.46 o 
  -9  -8   5     1786.80     1789.79     87.09 o 
  -8  -8   5      932.83      900.76     91.86 o 
  -7  -8   5     2186.16     2239.68     86.80 o 
  -6  -8   5     2810.49     2790.98     91.79 o 
  -5  -8   5      850.02      891.78     82.35 o 
  -4  -8   5    17239.52    16813.34    261.59 o 
  -3  -8   5     4286.57     4307.48    108.73 o 
  -2  -8   5     5359.96     5202.11    252.37 o 
  -1  -8   5      584.60      611.04     46.15 o 
   0  -8   5     5239.55     4659.49    112.96 o 
   1  -8   5    10924.40    11461.15    216.44 o 
   2  -8   5     3783.09     3732.70     81.77 o 
   3  -8   5     6745.68     6549.98    123.58 o 
   4  -8   5      859.73      841.94     48.02 o 
   5  -8   5     1587.71     1475.48     65.67 o 
   6  -8   5      132.49      117.14     42.98 o 
   7  -8   5     2902.28     2943.94    126.66 o 
   8  -8   5     1497.63     1636.10    190.58 o 
   9  -8   5      139.82      155.70     54.75 o 
  10  -8   5       10.01      -10.26     65.27 o 
  11  -8   5      226.32      152.56     61.12 o 
 -12  -7   5       36.96       -5.75     74.31 o 
 -11  -7   5       47.71       66.20     75.59 o 
 -10  -7   5      322.52      299.30     46.71 o 
  -9  -7   5      114.38      162.45     45.60 o 
  -8  -7   5      908.65      947.46     91.95 o 
  -7  -7   5        2.15       22.54     35.26 o 
  -6  -7   5      159.00      130.39     37.25 o 
  -5  -7   5      866.19      762.70     50.60 o 
  -4  -7   5     2064.83     1939.49     70.87 o 
  -3  -7   5     6587.32     6417.33    135.07 o 
  -2  -7   5      262.00      305.54     53.21 o 
  -1  -7   5     2516.33     2530.56     82.11 o 
   0  -7   5      776.92      751.24     72.87 o 
   1  -7   5     1493.02     1472.58     84.10 o 
   2  -7   5     2741.83     2689.64     65.95 o 
   3  -7   5     5307.13     5370.56    106.15 o 
   4  -7   5     1118.91     1137.21     72.06 o 
   5  -7   5      100.65      111.72     32.20 o 
   6  -7   5      945.29      943.67     57.18 o 
   7  -7   5     2577.31     2494.77    146.01 o 
   8  -7   5     1138.19     1083.49     71.55 o 
   9  -7   5      470.73      538.89     63.03 o 
  10  -7   5      462.71      475.81     80.33 o 
  11  -7   5        3.15      -18.53     70.01 o 
 -12  -6   5       58.77      -25.57     79.11 o 
 -11  -6   5      170.79      359.27     80.68 o 
 -10  -6   5       78.28      124.49     39.15 o 
  -9  -6   5      207.19      189.92     38.63 o 
  -8  -6   5      127.48      135.14     29.67 o 
  -7  -6   5       98.07       85.64     25.78 o 
  -6  -6   5      303.81      336.67     27.39 o 
  -5  -6   5       51.18       41.47     17.76 o 
  -4  -6   5     1647.85     1727.48     40.64 o 
  -3  -6   5     1544.18     1603.97     60.75 o 
  -2  -6   5      397.09      340.62     33.89 o 
  -1  -6   5      196.87      180.47     30.32 o 
   0  -6   5     1151.06     1303.70     30.93 o 
   1  -6   5     3055.15     3022.89     55.64 o 
   2  -6   5    10540.89    10618.36    162.25 o 
   3  -6   5     3151.58     2923.48     73.37 o 
   4  -6   5     2909.43     2772.33    163.58 o 
   5  -6   5       88.90       51.99     29.25 o 
   6  -6   5     7497.13     7477.77    150.32 o 
   7  -6   5     1670.93     1532.93     94.09 o 
   8  -6   5     4574.50     4549.76    158.83 o 
   9  -6   5     1503.97     1432.77    102.95 o 
  10  -6   5      229.32      196.15     70.71 o 
  11  -6   5      338.64      434.87     85.51 o 
  12  -6   5      132.88       58.20     76.81 o 
 -13  -5   5       48.52       -6.96     83.54 o 
 -12  -5   5     1071.22     1309.74    116.89 o 
 -11  -5   5       78.01      101.20     45.36 o 
 -10  -5   5       43.86       37.46     49.54 o 
  -9  -5   5        1.75       15.81     26.00 o 
  -8  -5   5      264.30      301.25     29.77 o 
  -7  -5   5       11.77       24.88     23.00 o 
  -6  -5   5      321.16      332.53     27.08 o 
  -5  -5   5       70.95       76.58     19.54 o 
  -4  -5   5       20.51       24.12     15.35 o 
  -3  -5   5     4105.97     3953.21     60.57 o 
  -2  -5   5     4898.09     5080.23    101.78 o 
  -1  -5   5       18.29       11.15     20.54 o 
   0  -5   5     3646.73     3715.06     57.76 o 
   1  -5   5     1357.87     1510.76     37.96 o 
   2  -5   5    19353.11    19077.58    259.47 o 
   3  -5   5     1812.99     1821.76     56.19 o 
   4  -5   5     1886.68     1882.42     70.21 o 
   5  -5   5     5121.60     4856.44    156.93 o 
   6  -5   5       57.01       24.07     37.13 o 
   7  -5   5     5208.40     5213.22    162.33 o 
   8  -5   5     1152.77     1118.50     83.98 o 
   9  -5   5     1262.39     1429.87    102.82 o 
  10  -5   5       21.08       20.72     57.42 o 
  11  -5   5      125.20      145.93     75.18 o 
  12  -5   5      342.48      499.32     94.69 o 
 -13  -4   5        0.08       21.06     76.26 o 
 -12  -4   5      254.66      296.20     58.19 o 
 -11  -4   5      693.37      674.07     89.75 o 
 -10  -4   5       92.58       66.63     32.70 o 
  -9  -4   5       54.18       34.44     28.27 o 
  -8  -4   5      106.10       89.01     21.94 o 
  -7  -4   5      329.12      286.51     26.37 o 
  -6  -4   5      681.74      646.55     32.95 o 
  -5  -4   5     4972.82     5094.20     85.38 o 
  -4  -4   5      818.74      762.34     29.48 o 
  -3  -4   5      288.80      305.70     19.08 o 
  -2  -4   5     1555.00     1651.54     53.66 o 
  -1  -4   5     2500.53     2474.79    145.93 o 
   0  -4   5     5376.93     5629.71     76.69 o 
   1  -4   5      379.75      449.97     31.24 o 
   2  -4   5     3155.74     3295.25     70.28 o 
   3  -4   5      938.89      847.63     50.94 o 
   4  -4   5     1481.13     1505.73     95.92 o 
   5  -4   5     1841.35     1842.99     79.23 o 
   6  -4   5     2847.56     2812.77    105.24 o 
   7  -4   5      193.57      208.06     47.82 o 
   8  -4   5     3015.67     3037.03    126.33 o 
   9  -4   5       17.67       30.88     53.12 o 
  10  -4   5     1011.28      967.93     92.10 o 
  11  -4   5       45.89      -13.96     62.34 o 
  12  -4   5       51.67      -11.83     69.12 o 
  13  -4   5       28.85      -21.88     76.32 o 
 -13  -3   5      435.13      372.55     64.81 o 
 -12  -3   5      369.29      460.23     64.07 o 
 -11  -3   5     1471.01     1576.84     80.19 o 
 -10  -3   5     1708.04     1661.25     61.22 o 
  -9  -3   5     1962.04     2038.41     97.38 o 
  -8  -3   5     1429.86     1339.07     45.19 o 
  -7  -3   5     5157.39     5189.20     92.12 o 
  -6  -3   5    10944.90    10536.99    120.37 o 
  -5  -3   5    17864.75    19342.89    215.42 o 
  -4  -3   5    11707.32    11344.33    135.75 o 
  -3  -3   5     1963.93     1840.39     54.08 o 
  -2  -3   5    35266.44    35403.73    456.37 o 
  -1  -3   5    10039.46     9935.71    150.43 o 
   0  -3   5    27614.49    27753.83    284.05 o 
   1  -3   5    38641.63    39481.27    396.20 o 
   2  -3   5     2802.33     2524.88     58.51 o 
   3  -3   5     2106.03     1946.12    102.55 o 
   4  -3   5     8439.14     8426.75    185.69 o 
   5  -3   5     4704.22     4586.80    130.75 o 
   6  -3   5     3866.67     4010.10    128.76 o 
   7  -3   5     1063.06     1076.17     76.18 o 
   8  -3   5        3.37       18.17     45.16 o 
   9  -3   5      892.06      801.11     78.81 o 
  10  -3   5        1.53      -75.39     50.26 o 
  11  -3   5     1842.62     1808.24    124.99 o 
  12  -3   5       40.85       20.60     70.81 o 
  13  -3   5        6.51       47.72     82.21 o 
 -13  -2   5      499.13      500.01     67.09 o 
 -12  -2   5      626.67      616.65     66.35 o 
 -11  -2   5     3959.88     4134.63    119.02 o 
 -10  -2   5     2638.99     2983.04     92.61 o 
  -9  -2   5      401.14      494.56     39.10 o 
  -8  -2   5     4304.01     4465.49     85.78 o 
  -7  -2   5     6371.26     6360.61     87.64 o 
  -6  -2   5    14721.87    15183.55    159.91 o 
  -5  -2   5    13954.04    14336.50    171.86 o 
  -4  -2   5    11960.80    11669.38    170.79 o 
  -3  -2   5    13311.09    13795.08    192.00 o 
  -2  -2   5     5370.86     5271.57     90.04 o 
  -1  -2   5    14221.63    14509.74    197.58 o 
   0  -2   5    40377.85    40810.79    688.05 o 
   1  -2   5     9419.82     9219.87    134.15 o 
   2  -2   5     1517.07     1352.53     42.03 o 
   3  -2   5     2630.64     2634.85     81.83 o 
   4  -2   5     1140.04     1150.88     57.88 o 
   5  -2   5    11789.56    12114.87    254.96 o 
   6  -2   5     1482.73     1426.83     76.67 o 
   7  -2   5      417.43      425.41     54.06 o 
   8  -2   5      316.49      365.61     56.78 o 
   9  -2   5      838.83      820.56     78.43 o 
  10  -2   5      490.59      495.76     77.81 o 
  11  -2   5      519.75      496.81     87.05 o 
  12  -2   5      207.19      215.67     78.17 o 
  13  -2   5       24.25       66.58     81.99 o 
 -13  -1   5      141.29       71.08     77.51 o 
 -12  -1   5      684.06      615.82     93.58 o 
 -11  -1   5      305.15      383.07     74.30 o 
 -10  -1   5      138.77      139.49     54.09 o 
  -9  -1   5      221.90      244.42     40.05 o 
  -8  -1   5        3.47        1.07     43.38 o 
  -7  -1   5      285.33      252.86     34.14 o 
  -6  -1   5     3007.23     3099.26     54.31 o 
  -5  -1   5      533.86      444.96     22.74 o 
  -4  -1   5     8149.69     8631.34    110.90 o 
  -3  -1   5      412.09      487.23     22.63 o 
  -2  -1   5     1107.09     1207.31     36.67 o 
  -1  -1   5     1807.05     1652.66     41.64 o 
   0  -1   5     4259.44     4609.51     80.19 o 
   1  -1   5     5181.86     4945.91     82.70 o 
   2  -1   5     1702.70     1806.32     61.78 o 
   3  -1   5      621.32      700.29     43.53 o 
   4  -1   5     3521.95     3446.84    102.19 o 
   5  -1   5      160.08      168.86     34.20 o 
   6  -1   5     4405.33     4388.20    132.12 o 
   7  -1   5     1118.79     1045.90     72.76 o 
   8  -1   5      926.53      928.48     73.63 o 
   9  -1   5       83.29       83.70     48.53 o 
  10  -1   5     1119.40     1081.43     92.80 o 
  11  -1   5      642.86      577.80     83.95 o 
  12  -1   5       88.35      164.90     78.00 o 
  13  -1   5      114.64      117.05     77.60 o 
 -13   0   5       41.43      -68.43     65.94 o 
 -12   0   5       31.06      -61.99     60.71 o 
 -11   0   5       55.28      -13.83     60.44 o 
 -10   0   5       52.55       74.79     54.26 o 
  -9   0   5      164.02      187.79     87.18 o 
  -8   0   5     1525.73     1490.88     65.76 o 
  -7   0   5      204.76      204.14     33.60 o 
  -6   0   5       20.91      -19.27     22.17 o 
  -5   0   5     4459.35     4488.86     75.63 o 
  -4   0   5     1195.74     1261.28     35.02 o 
  -3   0   5        3.66        8.44     11.89 o 
  -2   0   5       90.92       71.86     12.86 o 
  -1   0   5      155.43      211.68     14.64 o 
   0   0   5    13526.55    14038.41    153.10 o 
   1   0   5     7194.35     7968.08     96.51 o 
   2   0   5        9.54       35.16     13.36 o 
   3   0   5     2002.33     2002.13     45.60 o 
   4   0   5     3495.70     3561.28     63.75 o 
   5   0   5     2234.07     2167.64     83.14 o 
   6   0   5    12188.02    12027.77    259.94 o 
   7   0   5     1123.93     1244.18     80.04 o 
   8   0   5      764.25      724.60     67.38 o 
   9   0   5      336.59      329.19     59.62 o 
  10   0   5      256.15      265.15     62.41 o 
  11   0   5      856.32      777.58     88.88 o 
  12   0   5      100.12      233.22     74.54 o 
  13   0   5      312.20      337.52     89.13 o 
  14   0   5      375.72      430.63     96.30 o 
 -13   1   5      420.70      602.42    100.66 o 
 -12   1   5      899.91     1019.36    106.78 o 
 -11   1   5      153.02      173.76     66.30 o 
 -10   1   5      452.28      458.43     77.36 o 
  -9   1   5      381.55      395.79     45.76 o 
  -8   1   5       77.57       36.68     52.90 o 
  -7   1   5      826.55      749.20     45.82 o 
  -6   1   5     5038.41     4812.43    101.51 o 
  -5   1   5       27.63       49.88     31.85 o 
  -4   1   5       98.21      108.74     15.59 o 
  -3   1   5     2486.32     2656.05     39.90 o 
  -2   1   5      809.66      923.69     21.90 o 
  -1   1   5     6795.28     7221.23     74.39 o 
   0   1   5    19576.86    20925.68    215.65 o 
   1   1   5      519.87      515.34     20.23 o 
   2   1   5     2615.58     2822.40     64.39 o 
   3   1   5     6228.80     6506.13    151.45 o 
   4   1   5     9307.96     9772.13    134.07 o 
   5   1   5      493.14      456.41     43.93 o 
   6   1   5     2830.98     2836.89    102.59 o 
   7   1   5     2597.68     2373.39    100.00 o 
   8   1   5      389.90      319.12     55.71 o 
   9   1   5       44.74       56.49     46.72 o 
  10   1   5      348.87      300.63     64.33 o 
  11   1   5      262.00      295.24     67.60 o 
  12   1   5     1039.43     1012.24    101.60 o 
  13   1   5       77.64      108.44     78.72 o 
  14   1   5       60.56      -45.49     76.11 o 
 -13   2   5      778.60      851.51    116.06 o 
 -12   2   5      714.75      642.01     97.62 o 
 -11   2   5       26.17       -6.06     62.75 o 
 -10   2   5      337.69      487.33     80.08 o 
  -9   2   5     3091.13     3168.45     94.67 o 
  -8   2   5     2981.88     2795.79    104.41 o 
  -7   2   5      166.50      173.37     32.06 o 
  -6   2   5     3903.83     3876.94     73.55 o 
  -5   2   5      498.88      588.09     37.19 o 
  -4   2   5      976.56     1019.26     45.16 o 
  -3   2   5     2793.63     2795.41     54.86 o 
  -2   2   5    11907.51    12114.38    148.18 o 
  -1   2   5     2491.49     2277.51     35.43 o 
   0   2   5      956.15      929.62     23.64 o 
   1   2   5     1298.90     1348.84     30.09 o 
   2   2   5     7316.16     7044.13     83.40 o 
   3   2   5     4016.95     4354.05     56.63 o 
   4   2   5    19518.95    21215.13    211.00 o 
   5   2   5     3048.71     3735.64    112.68 o 
   6   2   5      275.96      188.44     40.85 o 
   7   2   5      125.44      144.86     41.03 o 
   8   2   5     2651.26     2546.55    110.90 o 
   9   2   5     5475.20     5474.46    175.11 o 
  10   2   5       41.57       -4.30     46.73 o 
  11   2   5      148.37      112.14     60.51 o 
  12   2   5      424.51      335.02     83.85 o 
  13   2   5      316.58      343.49     88.30 o 
  14   2   5      677.67      696.85    109.19 o 
 -12   3   5      969.94      896.95    111.44 o 
 -11   3   5      616.20      636.48     90.85 o 
 -10   3   5     1795.56     1799.36    120.19 o 
  -9   3   5     5780.12     5615.77    128.27 o 
  -8   3   5     4837.66     4670.98    141.04 o 
  -7   3   5    15416.39    15215.23    355.57 o 
  -6   3   5     7889.16     7639.95    182.09 o 
  -5   3   5     2868.31     2760.55     70.61 o 
  -4   3   5     8342.31     8212.43    134.25 o 
  -3   3   5    17937.47    18021.66    241.87 o 
  -2   3   5    40343.10    40745.09    395.05 o 
  -1   3   5    10901.13    11294.35    158.29 o 
   0   3   5    10580.25    10466.87    145.47 o 
   1   3   5     2550.80     2613.95     81.47 o 
   2   3   5     4330.28     4493.00     74.11 o 
   3   3   5     5993.80     5645.50     96.20 o 
   4   3   5      796.78      674.99     42.44 o 
   5   3   5     3931.41     4096.21     52.05 o 
   6   3   5     1087.32     1089.65     66.64 o 
   7   3   5       13.92       -9.62     31.25 o 
   8   3   5     4086.59     3751.21    134.71 o 
   9   3   5     3087.63     2693.72    125.50 o 
  10   3   5      326.87      336.01     65.71 o 
  11   3   5      572.29      634.64     82.28 o 
  12   3   5       38.29       58.42     63.88 o 
  13   3   5      755.77      801.90    102.20 o 
  14   3   5      425.18      408.82     94.72 o 
 -12   4   5      741.82      744.38    108.44 o 
 -11   4   5     1133.98     1166.83    110.39 o 
 -10   4   5      618.53      553.43     83.25 o 
  -9   4   5     1034.56     1060.62     49.91 o 
  -8   4   5     9684.31     9766.71    206.46 o 
  -7   4   5     8358.54     8497.92    124.92 o 
  -6   4   5     7091.80     7009.80    106.56 o 
  -5   4   5     1126.24     1009.37     60.25 o 
  -4   4   5    10009.41    10117.60    156.71 o 
  -3   4   5    14443.69    14666.79    205.07 o 
  -2   4   5      156.91      103.86     20.68 o 
  -1   4   5    25966.69    25885.21    322.74 o 
   0   4   5     4839.13     4879.21     83.24 o 
   1   4   5     2166.76     2535.43     56.90 o 
   2   4   5     2903.76     2866.02     57.21 o 
   3   4   5     1034.29      943.17     33.31 o 
   4   4   5     7591.60     8194.00     94.98 o 
   5   4   5       24.09       32.39     10.93 o 
   6   4   5     2400.59     2351.74     57.83 o 
   7   4   5     1047.09     1079.18     85.44 o 
   8   4   5       66.43       -5.18     41.81 o 
   9   4   5      108.61       91.95     51.38 o 
  10   4   5      260.98      232.85     63.17 o 
  11   4   5      116.30      155.94     62.82 o 
  12   4   5       79.19       82.56     64.39 o 
  13   4   5      125.76      294.67     81.35 o 
  14   4   5      736.89      717.34    105.36 o 
 -12   5   5      152.60       38.38     82.32 o 
 -11   5   5        9.18      -16.98     66.83 o 
 -10   5   5       82.25      152.43     67.90 o 
  -9   5   5      233.01      245.75     42.55 o 
  -8   5   5      188.42      219.81     32.09 o 
  -7   5   5     3033.72     2941.03     70.19 o 
  -6   5   5     1309.44     1308.27     60.96 o 
  -5   5   5        2.36      -30.76     20.50 o 
  -4   5   5      144.30      177.60     25.18 o 
  -3   5   5       28.39       10.75     19.16 o 
  -2   5   5     3067.71     3084.92     54.55 o 
  -1   5   5     7729.50     8147.03    126.04 o 
   0   5   5     7542.87     8013.01     92.07 o 
   1   5   5       81.32       96.11     21.38 o 
   2   5   5     1273.24     1323.19     36.27 o 
   3   5   5     3807.11     3984.46    173.84 o 
   4   5   5       78.17       75.09     13.63 o 
   5   5   5     2152.35     2070.14     40.56 o 
   6   5   5       28.26       23.23     16.11 o 
   7   5   5     2674.42     2548.71     54.62 o 
   8   5   5      203.66      149.20     45.51 o 
   9   5   5        0.59      -32.20     42.17 o 
  10   5   5     1014.53     1174.90     93.28 o 
  11   5   5      299.87      241.99     69.07 o 
  12   5   5      350.25      421.33     82.79 o 
  13   5   5       20.71       99.50     69.57 o 
  14   5   5       33.92      142.42     84.64 o 
 -12   6   5      104.68      156.79     84.47 o 
 -11   6   5       97.37       77.25     77.51 o 
 -10   6   5     1363.06     1377.56    118.94 o 
  -9   6   5      521.66      529.87     42.23 o 
  -8   6   5      225.45      207.49     33.15 o 
  -7   6   5      204.22      272.44     31.22 o 
  -6   6   5      135.89       89.79     29.43 o 
  -5   6   5      373.41      358.88     33.50 o 
  -4   6   5     3473.93     3361.04     80.19 o 
  -3   6   5      413.17      470.81     24.43 o 
  -2   6   5     1513.27     1621.94     60.03 o 
  -1   6   5      718.83      672.00     24.67 o 
   0   6   5     1778.27     1928.57     29.30 o 
   1   6   5     7702.26     8140.48     83.10 o 
   2   6   5      249.48      238.87     16.99 o 
   3   6   5      679.97      787.78     28.11 o 
   4   6   5     1506.01     1531.89     35.96 o 
   5   6   5     1717.01     1820.30     41.84 o 
   6   6   5      144.34      133.17     21.13 o 
   7   6   5      898.65      892.12     37.78 o 
   8   6   5      202.61      127.40     49.07 o 
   9   6   5     1854.34     1921.61    107.99 o 
  10   6   5       16.83       36.92     53.66 o 
  11   6   5      404.64      385.54     74.93 o 
  12   6   5      132.79       68.35     62.99 o 
  13   6   5      143.29      135.14     73.60 o 
  14   6   5       52.95      -16.64     78.04 o 
 -11   7   5      632.74      520.54     97.18 o 
 -10   7   5     1098.84     1003.73    105.27 o 
  -9   7   5        0.47      -20.94     30.55 o 
  -8   7   5       84.07      125.41     32.38 o 
  -7   7   5      821.07      841.95     43.21 o 
  -6   7   5       27.98        2.73     36.40 o 
  -5   7   5     1480.88     1374.85    142.39 o 
  -4   7   5       85.03       79.78     20.16 o 
  -3   7   5     1081.70     1175.18     36.24 o 
  -2   7   5     1708.59     1647.29     37.59 o 
  -1   7   5       43.75       48.23     12.90 o 
   0   7   5      202.72      227.94     13.63 o 
   1   7   5     2761.48     2960.22     42.41 o 
   2   7   5      924.49      919.24     24.98 o 
   3   7   5     1711.11     1657.95     40.36 o 
   4   7   5     2154.27     2143.45     44.92 o 
   5   7   5      155.64      129.05     26.06 o 
   6   7   5     1533.02     1556.50     49.11 o 
   7   7   5      222.16      245.09     46.45 o 
   8   7   5     1236.49     1065.52     78.21 o 
   9   7   5      796.42      881.04     80.84 o 
  10   7   5      305.68      406.32     65.36 o 
  11   7   5       11.49       -5.43     53.11 o 
  12   7   5     1464.05     1511.24    114.05 o 
  13   7   5      141.96      236.85     76.49 o 
  14   7   5       30.16       35.14     76.56 o 
 -11   8   5      319.25      291.43     91.92 o 
 -10   8   5      527.20      646.30     95.94 o 
  -9   8   5     3734.20     3832.95    130.48 o 
  -8   8   5        5.90       42.44     31.15 o 
  -7   8   5      347.35      289.57     33.96 o 
  -6   8   5      525.51      502.42     37.55 o 
  -5   8   5     3660.24     3545.68     71.58 o 
  -4   8   5     3736.59     3835.48     70.30 o 
  -3   8   5      774.84      747.88     37.99 o 
  -2   8   5        6.68        9.44     22.13 o 
  -1   8   5       18.31        8.65     14.10 o 
   0   8   5      420.17      433.41     30.26 o 
   1   8   5     4762.44     4823.22     77.35 o 
   2   8   5     3202.37     3137.73     47.87 o 
   3   8   5      364.77      380.90     23.31 o 
   4   8   5       16.50       11.21     13.88 o 
   5   8   5     1735.86     1748.28     82.87 o 
   6   8   5     5688.32     5483.34    156.64 o 
   7   8   5     1167.69     1234.66     80.79 o 
   8   8   5       15.42       46.65     44.00 o 
   9   8   5      864.15      872.26     79.03 o 
  10   8   5      689.62      675.89     76.39 o 
  11   8   5     2271.77     2527.54    138.40 o 
  12   8   5      794.08      796.31     96.01 o 
  13   8   5     1735.59     1975.47    142.75 o 
  14   8   5      106.83      233.95     91.24 o 
 -11   9   5      984.57     1158.94    123.45 o 
 -10   9   5     2784.77     3121.68    173.56 o 
  -9   9   5     1334.21     1378.93    122.52 o 
  -8   9   5      902.04     1008.94     65.79 o 
  -7   9   5      572.94      608.27     59.64 o 
  -6   9   5     4243.88     3979.66     85.65 o 
  -5   9   5     2184.67     2233.61     77.55 o 
  -4   9   5     5438.42     5483.31    191.29 o 
  -3   9   5     4682.38     4593.94     77.56 o 
  -2   9   5     1084.58     1050.36     36.09 o 
  -1   9   5        2.98      -22.26     14.84 o 
   0   9   5     5632.75     5551.94     75.17 o 
   1   9   5    11823.99    11689.18    120.97 o 
   2   9   5     4065.87     3890.39     68.54 o 
   3   9   5       31.79       23.02     12.84 o 
   4   9   5      278.24      266.27     18.03 o 
   5   9   5     1758.82     1858.00     53.30 o 
   6   9   5      417.04      369.67     53.81 o 
   7   9   5     4840.82     4658.35    149.64 o 
   8   9   5     4225.36     4349.04    150.02 o 
   9   9   5       73.35       80.74     51.96 o 
  10   9   5        6.76      -66.61     49.67 o 
  11   9   5      287.44      337.11     75.61 o 
  12   9   5      817.11      776.62     97.86 o 
  13   9   5      417.70      389.27     86.23 o 
 -10  10   5     1035.99      995.48    115.98 o 
  -9  10   5     1134.75     1179.82    115.23 o 
  -8  10   5      638.06      713.06     49.84 o 
  -7  10   5       55.32       47.64     31.78 o 
  -6  10   5      700.29      749.82     46.58 o 
  -5  10   5      386.46      385.74     44.37 o 
  -4  10   5     2542.07     2713.70     84.12 o 
  -3  10   5      983.43     1033.02     40.49 o 
  -2  10   5        8.21       14.47     19.07 o 
  -1  10   5      287.05      328.60     21.73 o 
   0  10   5      944.95     1012.48     33.16 o 
   1  10   5     1410.28     1275.45     60.86 o 
   2  10   5      112.29       85.62     16.91 o 
   3  10   5      422.82      355.54     39.83 o 
   4  10   5      214.28      219.93     24.64 o 
   5  10   5     1432.32     1434.58     78.84 o 
   6  10   5       10.39       -3.82     28.59 o 
   7  10   5      719.90      811.95     71.52 o 
   8  10   5      326.00      257.18     58.12 o 
   9  10   5      624.60      554.14     72.61 o 
  10  10   5      809.17      700.73     83.04 o 
  11  10   5        4.48      -10.56     61.14 o 
  12  10   5       10.13      -12.81     66.94 o 
  13  10   5        2.49       18.37     73.76 o 
  -9  11   5      205.06      196.62     82.87 o 
  -8  11   5       22.53      -24.76     34.80 o 
  -7  11   5      245.68      232.52     40.24 o 
  -6  11   5     2136.04     2027.74     67.35 o 
  -5  11   5      223.16      221.59     41.00 o 
  -4  11   5      121.72      100.07     36.19 o 
  -3  11   5       64.37       46.33     32.13 o 
  -2  11   5     3258.43     3248.81     93.81 o 
  -1  11   5     1298.36     1337.51     47.56 o 
   0  11   5     1602.33     1562.02     40.09 o 
   1  11   5     2104.82     2041.87     45.29 o 
   2  11   5        5.11        8.04     16.84 o 
   3  11   5     1274.54      981.04     90.18 o 
   4  11   5     4500.05     4276.15     95.97 o 
   5  11   5     3409.89     3361.16     89.91 o 
   6  11   5       38.20       32.81     36.71 o 
   7  11   5     2464.17     2553.99     91.49 o 
   8  11   5        4.75        9.31     34.57 o 
   9  11   5      228.24      302.24     47.28 o 
  10  11   5      156.60       78.81     60.23 o 
  11  11   5      506.64      502.80     82.51 o 
  12  11   5       17.04       20.85     67.18 o 
  -9  12   5      148.07      179.31     85.63 o 
  -8  12   5      115.19      149.73     42.61 o 
  -7  12   5      668.20      735.54    108.12 o 
  -6  12   5      237.94      249.90     38.88 o 
  -5  12   5      458.26      398.26     86.15 o 
  -4  12   5       97.36      113.74     38.77 o 
  -3  12   5       57.71       74.93     35.25 o 
  -2  12   5       67.03      102.99     47.53 o 
  -1  12   5     1399.62     1420.96     49.93 o 
   0  12   5     1317.90     1273.45     40.29 o 
   1  12   5     1484.00     1540.96     42.43 o 
   2  12   5     2274.33     2282.76     50.48 o 
   3  12   5     1117.54     1026.70     38.05 o 
   4  12   5      576.72      618.10     42.96 o 
   5  12   5     1428.04     1293.49     62.09 o 
   6  12   5       24.24       22.07     32.66 o 
   7  12   5        2.42        1.36     27.42 o 
   8  12   5      103.36       33.93     72.16 o 
   9  12   5      113.67       36.97     97.08 o 
  10  12   5     1403.98     1470.04     79.02 o 
  11  12   5       38.48      -53.38     67.56 o 
  12  12   5       44.60       90.90     85.50 o 
  -8  13   5       11.78      -18.22     40.15 o 
  -7  13   5      256.37      220.65     45.41 o 
  -6  13   5       26.36      -16.90     35.28 o 
  -5  13   5       16.22        3.09     33.85 o 
  -4  13   5      579.51      597.08    103.30 o 
  -3  13   5       44.78       13.00     40.45 o 
  -2  13   5       47.25       13.47     35.08 o 
  -1  13   5      677.02      672.43     53.85 o 
   0  13   5       15.41        4.34     21.39 o 
   1  13   5       10.84        4.40     21.75 o 
   2  13   5     1478.17     1440.55     75.99 o 
   3  13   5      125.85      133.35     26.95 o 
   4  13   5     2147.53     2180.86     81.52 o 
   5  13   5        5.21       -0.74     30.63 o 
   6  13   5     2962.72     3068.09     95.80 o 
   7  13   5       95.33       46.95     39.75 o 
   8  13   5       29.86       80.65     44.44 o 
   9  13   5      916.22     1036.87    100.36 o 
  10  13   5      402.33      530.89     90.11 o 
  11  13   5     1002.30     1051.40    115.11 o 
  12  13   5       31.35       11.24     79.96 o 
  -7  14   5      420.30      479.60     52.98 o 
  -6  14   5      666.55      666.83     53.59 o 
  -5  14   5      197.02      233.80     41.31 o 
  -4  14   5      152.90      136.46     45.67 o 
  -3  14   5      702.43      751.14     60.28 o 
  -2  14   5     3376.01     3449.94    106.75 o 
  -1  14   5       21.11       13.14     52.08 o 
   0  14   5      866.09      765.23     58.59 o 
   1  14   5        2.55      -14.10     23.05 o 
   2  14   5      647.96      695.28     36.81 o 
   3  14   5      602.18      667.61     41.18 o 
   4  14   5      608.46      549.68     55.34 o 
   5  14   5     3461.88     3566.11    102.20 o 
   6  14   5      436.38      441.00     72.33 o 
   7  14   5      310.12      340.81     50.19 o 
   8  14   5      597.49      581.81     60.92 o 
   9  14   5     1237.57     1331.13    117.15 o 
  10  14   5     1297.03     1223.27    117.27 o 
  11  14   5      695.93      675.85    111.00 o 
  -6  15   5     1464.37     1557.89     71.23 o 
  -5  15   5        8.58        9.09     39.38 o 
  -4  15   5      107.03      150.15     49.68 o 
  -3  15   5       54.08       18.89     43.79 o 
  -2  15   5       94.33      104.82     45.38 o 
  -1  15   5     1558.55     1536.56    137.84 o 
   0  15   5      439.31      483.77     75.40 o 
   1  15   5      982.46     1070.69     51.60 o 
   2  15   5      117.91      106.01     32.08 o 
   3  15   5      164.75      167.71     33.10 o 
   4  15   5      839.64      798.79     46.86 o 
   5  15   5     1882.99     1889.48     83.65 o 
   6  15   5       41.42       27.75     64.02 o 
   7  15   5      523.75      491.15     57.45 o 
   8  15   5        0.14       -8.68     46.63 o 
   9  15   5      546.79      565.87     96.75 o 
  10  15   5       38.35      100.72     77.61 o 
  11  15   5      338.87      389.55    101.62 o 
  -5  16   5      249.19      172.17     63.43 o 
  -4  16   5      117.52      137.84     45.42 o 
  -3  16   5      222.61      240.50     84.40 o 
  -2  16   5      989.17      863.69     68.83 o 
  -1  16   5       86.56        3.48     45.60 o 
   0  16   5       41.69       -6.56     58.09 o 
   1  16   5      148.07      222.39     66.55 o 
   2  16   5      881.53      962.22     94.20 o 
   3  16   5      130.21      123.53     34.95 o 
   4  16   5      507.66      538.58     44.92 o 
   5  16   5      541.10      529.04     54.83 o 
   6  16   5       16.07       60.49     43.57 o 
   7  16   5      694.57      669.04     63.15 o 
   8  16   5      446.82      456.44     62.64 o 
   9  16   5      668.44      671.74     72.16 o 
  10  16   5      149.61      163.08     83.39 o 
  -4  17   5     1174.24     1160.28     82.53 o 
  -3  17   5     1106.39     1213.13     86.30 o 
  -2  17   5     1530.41     1669.50    124.73 o 
  -1  17   5      180.38      174.38     74.89 o 
   0  17   5      428.90      402.54     81.37 o 
   1  17   5     1766.62     1669.58    121.30 o 
   2  17   5     1147.86     1199.28    107.84 o 
   3  17   5     2815.55     3050.04    158.39 o 
   4  17   5      614.19      640.02     51.19 o 
   5  17   5      789.52      667.63     51.48 o 
   6  17   5       38.95       27.68     45.96 o 
   7  17   5      493.50      517.79     99.89 o 
   8  17   5     1127.47     1033.10     78.90 o 
   9  17   5       82.15       70.95     59.49 o 
  -3  18   5     1333.71     1234.92    120.86 o 
  -2  18   5       11.00      -36.46     68.25 o 
  -1  18   5      494.22      556.59     93.40 o 
   0  18   5       73.58       34.06     67.86 o 
   1  18   5       82.24       53.81     70.71 o 
   2  18   5      933.05      857.45    104.29 o 
   3  18   5      543.63      614.91     94.04 o 
   4  18   5      267.73      297.43     81.21 o 
   5  18   5       21.31       25.99     39.46 o 
   6  18   5       21.64      -17.79     39.19 o 
   7  18   5      465.38      444.26     50.83 o 
   0  19   5        7.35       80.55     78.85 o 
   1  19   5       14.01      -12.12     74.16 o 
   2  19   5      165.70      466.61     91.77 o 
   3  19   5      633.11      676.77    102.01 o 
   4  19   5       54.24       11.66     73.40 o 
   5  19   5       29.49      107.23     82.32 o 
  -5 -16   6      803.89      893.89     90.03 o 
  -4 -16   6      169.11      180.78     65.77 o 
  -3 -16   6       75.08       19.10     61.04 o 
  -2 -16   6       16.10       25.36     58.98 o 
  -1 -16   6       66.16       75.71     60.63 o 
   0 -16   6      398.26      454.22    108.84 o 
   1 -16   6      220.33      367.34    108.07 o 
   2 -16   6       15.69      -73.26     77.89 o 
  -6 -15   6      105.85       80.77     87.98 o 
  -5 -15   6       10.33       42.66     53.67 o 
  -4 -15   6        0.65       35.67     74.74 o 
  -3 -15   6      148.35      161.74     73.82 o 
  -2 -15   6      670.20      848.49     79.13 o 
  -1 -15   6       88.07       66.83     58.30 o 
   0 -15   6      249.16      177.55     65.19 o 
   1 -15   6      917.94      833.82    121.12 o 
   2 -15   6        9.05      -21.54     79.50 o 
   3 -15   6      879.56      881.02    123.64 o 
   4 -15   6      351.58      235.75     95.98 o 
  -8 -14   6      656.87      594.95     79.35 o 
  -7 -14   6      945.63     1114.06     88.60 o 
  -6 -14   6      359.88      470.24     71.11 o 
  -5 -14   6      503.81      548.53     69.89 o 
  -4 -14   6      359.59      479.28     68.19 o 
  -3 -14   6     1146.72     1241.02     88.78 o 
  -2 -14   6      290.52      294.16     62.77 o 
  -1 -14   6     2548.87     2404.57    171.98 o 
   0 -14   6      287.97      402.72     64.62 o 
   1 -14   6       15.30      -98.78     70.17 o 
   2 -14   6      445.47      407.07    102.39 o 
   3 -14   6      470.98      465.60     98.74 o 
   4 -14   6     2148.46     2230.48    167.80 o 
   5 -14   6       54.38      -16.88     84.86 o 
   6 -14   6      227.59      321.74    107.92 o 
  -9 -13   6      188.55      185.23     68.21 o 
  -8 -13   6       94.93       75.69    114.34 o 
  -7 -13   6      415.99      421.69     82.59 o 
  -6 -13   6       50.45       38.82     52.53 o 
  -5 -13   6       91.20      125.52     51.70 o 
  -4 -13   6       24.52       40.03     49.14 o 
  -3 -13   6      573.96      639.40     66.34 o 
  -2 -13   6     1043.39      950.10     93.46 o 
  -1 -13   6       98.23       -1.91     47.36 o 
   0 -13   6       20.98        9.79     47.31 o 
   1 -13   6        6.76      -60.00     68.13 o 
   2 -13   6        3.25      -63.02     65.66 o 
   3 -13   6       55.76      153.18     78.62 o 
   4 -13   6      184.90      243.98     89.82 o 
   5 -13   6      328.71      102.82     87.25 o 
   6 -13   6       64.24      134.27     89.58 o 
   7 -13   6       38.49      -62.90     86.55 o 
 -10 -12   6       21.04      -54.47     57.20 o 
  -9 -12   6      311.35      204.62     65.13 o 
  -8 -12   6        2.59      -21.30     83.43 o 
  -7 -12   6       14.25      -61.20     46.82 o 
  -6 -12   6        2.17        6.08     46.61 o 
  -5 -12   6      240.28      247.87     85.60 o 
  -4 -12   6      157.76      100.70     47.18 o 
  -3 -12   6        8.49       95.49     46.35 o 
  -2 -12   6       27.59       36.28     45.26 o 
  -1 -12   6        9.28       14.61     42.67 o 
   0 -12   6       14.62       32.81     43.81 o 
   1 -12   6       85.92       28.23     66.27 o 
   2 -12   6       10.30       -4.93     60.23 o 
   3 -12   6       36.43       28.61     68.83 o 
   4 -12   6      210.94      212.74     84.65 o 
   5 -12   6     1826.61     1812.51    146.87 o 
   6 -12   6      229.12      322.02     94.21 o 
   7 -12   6      333.75      462.09    112.39 o 
   8 -12   6        0.27      -49.14     91.05 o 
 -10 -11   6      112.00      108.73     60.36 o 
  -9 -11   6       27.82       68.72     54.61 o 
  -8 -11   6       93.52       59.64     80.71 o 
  -7 -11   6      155.52      160.04     50.84 o 
  -6 -11   6      443.04      593.24     62.22 o 
  -5 -11   6       38.77       42.06     41.34 o 
  -4 -11   6       14.85       20.24     39.95 o 
  -3 -11   6       34.79       15.10     46.58 o 
  -2 -11   6      450.65      453.75     55.40 o 
  -1 -11   6       53.18       81.58     42.16 o 
   0 -11   6      361.71      296.71     49.28 o 
   1 -11   6      135.91      224.21     53.00 o 
   2 -11   6      222.58      258.86     76.68 o 
   3 -11   6      661.65      594.88     88.47 o 
   4 -11   6      645.47      704.32    102.44 o 
   5 -11   6      119.28        8.47     72.05 o 
   6 -11   6      353.34      481.31     98.90 o 
   7 -11   6       12.80      -60.04     76.58 o 
   8 -11   6      281.07      492.37    115.81 o 
   9 -11   6      109.60      198.20    103.93 o 
 -11 -10   6      232.37      201.35     86.63 o 
 -10 -10   6       52.52        1.99     54.35 o 
  -9 -10   6       58.54       41.60     53.23 o 
  -8 -10   6      392.42      372.81     59.35 o 
  -7 -10   6      630.52      583.65     60.77 o 
  -6 -10   6       23.16      -19.63     38.76 o 
  -5 -10   6      266.15      283.05     52.99 o 
  -4 -10   6      431.71      355.38     62.59 o 
  -3 -10   6       14.57       -4.27     36.12 o 
  -2 -10   6       25.56       34.46     43.19 o 
  -1 -10   6      197.43      173.54     43.80 o 
   0 -10   6       41.13       44.29     66.11 o 
   1 -10   6     1376.03     1389.75     76.28 o 
   2 -10   6      651.28      466.46     79.16 o 
   3 -10   6      800.94      752.01     90.93 o 
   4 -10   6        8.76        8.73     59.81 o 
   5 -10   6        6.77      -53.28     66.34 o 
   6 -10   6      592.81      685.20    106.55 o 
   7 -10   6      913.60      880.26    115.88 o 
   8 -10   6      278.18      222.44    100.04 o 
   9 -10   6      332.56      264.37     61.09 o 
 -11  -9   6       13.74      -26.16     56.16 o 
 -10  -9   6      862.98      809.41     73.79 o 
  -9  -9   6       10.04       14.99     47.03 o 
  -8  -9   6      534.35      457.14     78.71 o 
  -7  -9   6      372.32      387.29    105.99 o 
  -6  -9   6      469.30      511.99     55.34 o 
  -5  -9   6      807.86      719.26     73.17 o 
  -4  -9   6     1042.90      970.79     77.03 o 
  -3  -9   6    17678.22    18246.44    374.35 o 
  -2  -9   6      297.14      298.57     44.01 o 
  -1  -9   6      778.19      916.39     60.06 o 
   0  -9   6     3470.41     3489.40    110.31 o 
   1  -9   6     6178.53     6102.77    144.69 o 
   2  -9   6     4840.32     4395.88    172.86 o 
   3  -9   6     5208.81     4618.31    180.91 o 
   4  -9   6      910.62      887.81     52.50 o 
   5  -9   6     3852.64     3729.61    103.21 o 
   6  -9   6      419.47      462.37     52.02 o 
   7  -9   6     4389.86     4279.72    123.33 o 
   8  -9   6     2407.86     2563.89    105.66 o 
   9  -9   6      143.64      102.12     56.19 o 
  10  -9   6      318.37      257.89     65.87 o 
 -12  -8   6      282.58      417.34    102.62 o 
 -11  -8   6      384.33      550.02    144.38 o 
 -10  -8   6      142.23      149.50     48.18 o 
  -9  -8   6     2481.93     2679.80    104.23 o 
  -8  -8   6     1651.29     1763.39     86.30 o 
  -7  -8   6     1014.32     1085.33     68.62 o 
  -6  -8   6     1246.86     1215.81     68.67 o 
  -5  -8   6     3107.47     3094.70    136.24 o 
  -4  -8   6     6308.04     6054.89    134.41 o 
  -3  -8   6     1822.74     1757.26     73.46 o 
  -2  -8   6     2253.93     2332.38     83.06 o 
  -1  -8   6     2918.64     2890.74     89.84 o 
   0  -8   6     1737.62     1670.15     72.57 o 
   1  -8   6     4124.79     3810.63    106.81 o 
   2  -8   6     9549.16     9901.68    301.36 o 
   3  -8   6     3006.42     2909.17     99.42 o 
   4  -8   6     3391.11     3277.84    165.56 o 
   5  -8   6       10.41       26.33     32.33 o 
   6  -8   6     2261.76     2521.94     88.48 o 
   7  -8   6     2848.94     2933.13    101.48 o 
   8  -8   6     2661.18     2587.87    104.10 o 
   9  -8   6     1086.02      949.81     94.32 o 
  10  -8   6      195.45      251.68     60.55 o 
  11  -8   6      166.01      156.36     66.50 o 
 -12  -7   6       19.15       82.34     83.09 o 
 -11  -7   6       10.18      -97.27     64.85 o 
 -10  -7   6      331.00      360.82     49.03 o 
  -9  -7   6      163.42      145.35     95.67 o 
  -8  -7   6      211.09      203.56     61.57 o 
  -7  -7   6       14.27      -28.49     34.38 o 
  -6  -7   6     1038.91     1212.30    184.04 o 
  -5  -7   6      201.57      194.75     39.92 o 
  -4  -7   6       24.51       41.67     31.56 o 
  -3  -7   6      181.47      176.25     34.92 o 
  -2  -7   6     1933.65     1878.25     72.13 o 
  -1  -7   6     2264.12     2260.54     77.28 o 
   0  -7   6      569.54      584.85     48.04 o 
   1  -7   6      970.27     1042.26     51.04 o 
   2  -7   6     1496.76     1437.80     63.27 o 
   3  -7   6      627.44      625.95     79.12 o 
   4  -7   6      144.53      166.59     31.59 o 
   5  -7   6      913.08      969.91     78.07 o 
   6  -7   6     1124.20     1155.55     62.91 o 
   7  -7   6     2275.36     2265.11     89.08 o 
   8  -7   6     1812.90     1793.91     87.58 o 
   9  -7   6      951.51      990.26     75.50 o 
  10  -7   6      187.54      223.31     59.42 o 
  11  -7   6       17.09      -81.47     54.31 o 
 -12  -6   6      155.63      116.91     78.85 o 
 -11  -6   6      294.66      427.67     88.85 o 
 -10  -6   6      196.70      225.83     43.45 o 
  -9  -6   6        3.47       -3.49     34.63 o 
  -8  -6   6      294.88      322.82     81.60 o 
  -7  -6   6     2390.09     2157.14     83.19 o 
  -6  -6   6       41.13       -0.07     35.50 o 
  -5  -6   6     6547.56     6406.23    132.33 o 
  -4  -6   6      117.86      114.13     17.35 o 
  -3  -6   6        6.89       -1.10     26.09 o 
  -2  -6   6     1168.81     1125.66     62.40 o 
  -1  -6   6      522.89      454.30     39.51 o 
   0  -6   6     5615.00     5378.89    116.71 o 
   1  -6   6       98.13       64.39     22.07 o 
   2  -6   6      163.31      194.35     25.30 o 
   3  -6   6      789.11      745.25     43.22 o 
   4  -6   6      252.05      275.40     33.38 o 
   5  -6   6       76.97       88.22     30.65 o 
   6  -6   6      283.48      289.94     40.19 o 
   7  -6   6      955.66      884.47    101.53 o 
   8  -6   6     2550.96     2418.44    118.68 o 
   9  -6   6      832.81      889.85     90.59 o 
  10  -6   6       15.52       -1.20     58.76 o 
  11  -6   6      327.02      385.45     89.74 o 
  12  -6   6      905.35      822.16    108.80 o 
 -12  -5   6       34.54        2.42     70.45 o 
 -11  -5   6      277.77      258.28     80.08 o 
 -10  -5   6       82.82       64.62     44.25 o 
  -9  -5   6        0.69        0.97     30.41 o 
  -8  -5   6      273.33      213.79     28.59 o 
  -7  -5   6       20.94       27.68     23.97 o 
  -6  -5   6     5184.33     4975.50     85.63 o 
  -5  -5   6      232.38      234.08     23.79 o 
  -4  -5   6      691.01      721.38     36.46 o 
  -3  -5   6      675.48      701.99     26.39 o 
  -2  -5   6     1048.66     1010.33     53.46 o 
  -1  -5   6      338.81      338.31     34.53 o 
   0  -5   6      261.62      365.70    124.67 o 
   1  -5   6      445.89      479.60     24.94 o 
   2  -5   6        9.76       -7.13     18.47 o 
   3  -5   6     4872.94     5157.78    102.09 o 
   4  -5   6     1363.54     1372.08     74.05 o 
   5  -5   6        3.23       65.10     29.97 o 
   6  -5   6        0.40       43.09     37.10 o 
   7  -5   6      116.74      138.64     47.83 o 
   8  -5   6     1473.63     1400.25     98.81 o 
   9  -5   6      155.78       92.88     57.59 o 
  10  -5   6      484.86      544.77     81.83 o 
  11  -5   6        1.27      -52.60     64.15 o 
  12  -5   6       80.74       71.41     75.10 o 
 -12  -4   6      139.17       47.43     77.03 o 
 -11  -4   6        1.75      -20.15     48.55 o 
 -10  -4   6      772.08      856.49     51.49 o 
  -9  -4   6        5.99       -1.76     23.88 o 
  -8  -4   6      220.10      210.41     27.55 o 
  -7  -4   6      603.49      568.13     31.66 o 
  -6  -4   6     2197.97     2271.96     56.20 o 
  -5  -4   6     1960.48     2066.31     51.20 o 
  -4  -4   6      226.35      196.73     20.37 o 
  -3  -4   6      317.86      366.41     32.57 o 
  -2  -4   6     8024.25     8433.69    141.12 o 
  -1  -4   6       21.24       38.26     21.87 o 
   0  -4   6     7421.67     7332.11    130.61 o 
   1  -4   6     9520.72     9874.74    124.43 o 
   2  -4   6      308.81      350.30     27.96 o 
   3  -4   6     2733.54     2656.39    118.36 o 
   4  -4   6      575.11      607.82     51.58 o 
   5  -4   6     9162.21     9089.56    209.75 o 
   6  -4   6     1343.16     1403.90     82.56 o 
   7  -4   6        0.76       -4.79     43.23 o 
   8  -4   6      921.68      911.34     79.27 o 
   9  -4   6      195.06      169.61     60.54 o 
  10  -4   6      510.46      340.45     77.45 o 
  11  -4   6     1547.15     1599.91    125.21 o 
  12  -4   6       67.91      115.07     78.18 o 
  13  -4   6       64.76       63.62     88.80 o 
 -13  -3   6       31.02        2.32     52.31 o 
 -12  -3   6      100.25       70.98     79.59 o 
 -11  -3   6     1387.74     1423.60     78.47 o 
 -10  -3   6      751.75      797.15     49.52 o 
  -9  -3   6      122.63      123.12     31.12 o 
  -8  -3   6     1103.34     1091.59     61.07 o 
  -7  -3   6     1254.98     1097.52     94.43 o 
  -6  -3   6    10581.31    10974.96    154.83 o 
  -5  -3   6     6066.86     6020.47     90.72 o 
  -4  -3   6     9827.89     9722.60    155.37 o 
  -3  -3   6     6694.33     6537.23    125.68 o 
  -2  -3   6     2075.82     2007.91     57.70 o 
  -1  -3   6    30192.57    30413.13    424.72 o 
   0  -3   6    60188.13    61650.44    748.58 o 
   1  -3   6     1422.57     1092.88     38.74 o 
   2  -3   6     8625.59     8838.22    214.71 o 
   3  -3   6     3313.47     3217.27     74.62 o 
   4  -3   6    23499.53    23708.50    437.00 o 
   5  -3   6    11249.12    10860.28    237.50 o 
   6  -3   6     8971.39     8569.44    208.04 o 
   7  -3   6     3894.24     3766.76    132.97 o 
   8  -3   6     2887.30     3042.59    127.09 o 
   9  -3   6      622.75      545.25     72.42 o 
  10  -3   6     2411.39     2583.95    134.66 o 
  11  -3   6     1242.79     1293.16    114.62 o 
  12  -3   6     1038.96     1209.12    116.22 o 
  13  -3   6       11.04        0.83     75.38 o 
 -13  -2   6        0.14     -100.35     66.90 o 
 -12  -2   6     1351.21     1375.55     82.44 o 
 -11  -2   6     1153.67     1241.23     73.53 o 
 -10  -2   6      636.26      750.48     51.95 o 
  -9  -2   6     1200.46     1275.05     52.56 o 
  -8  -2   6      456.11      474.39     36.95 o 
  -7  -2   6     5323.29     5314.81     80.28 o 
  -6  -2   6     2276.70     2112.32     54.51 o 
  -5  -2   6     6102.02     5741.54     91.56 o 
  -4  -2   6     5997.01     5700.98     87.40 o 
  -3  -2   6     5643.89     6140.22    105.99 o 
  -2  -2   6      808.16      611.35     47.63 o 
  -1  -2   6    12578.00    12783.49    182.03 o 
   0  -2   6    23961.90    24051.83    442.72 o 
   1  -2   6     9074.14     8776.65    132.63 o 
   2  -2   6     5912.76     6234.42    120.51 o 
   3  -2   6    10583.71    10671.57    217.28 o 
   4  -2   6     4227.40     4144.44    117.64 o 
   5  -2   6     4722.31     4655.13    133.80 o 
   6  -2   6    20885.07    21209.04    413.72 o 
   7  -2   6     4225.71     4092.19    137.42 o 
   8  -2   6      327.52      283.12     55.64 o 
   9  -2   6      925.73      870.48     80.80 o 
  10  -2   6     2401.67     2346.04    128.07 o 
  11  -2   6     3168.66     3237.16    156.21 o 
  12  -2   6       81.62      123.38     75.04 o 
  13  -2   6      362.25      356.24     91.02 o 
 -13  -1   6      132.98       71.76     83.62 o 
 -12  -1   6       94.76      200.55     54.31 o 
 -11  -1   6      445.24      469.83     56.46 o 
 -10  -1   6       53.01       33.21     31.08 o 
  -9  -1   6      396.04      321.13     35.54 o 
  -8  -1   6      761.88      745.74     41.11 o 
  -7  -1   6      434.96      417.49     32.20 o 
  -6  -1   6      412.83      407.01     25.15 o 
  -5  -1   6      442.29      429.84     29.96 o 
  -4  -1   6      328.94      337.74     23.26 o 
  -3  -1   6     4324.96     4580.92     70.84 o 
  -2  -1   6      448.00      452.24     22.66 o 
  -1  -1   6      145.98      188.77     19.85 o 
   0  -1   6     9594.27    10041.47    147.81 o 
   1  -1   6        1.35        2.53     14.40 o 
   2  -1   6     2022.61     2113.67     53.93 o 
   3  -1   6      660.59      722.52     46.16 o 
   4  -1   6       22.70       28.57     27.01 o 
   5  -1   6     9677.95     9881.62    220.48 o 
   6  -1   6     1199.18     1210.29     40.74 o 
   7  -1   6     1525.33     1378.73     81.65 o 
   8  -1   6      154.02       77.21     44.61 o 
   9  -1   6       73.28       98.05     51.70 o 
  10  -1   6      645.58      519.15     75.91 o 
  11  -1   6      306.86      195.97     73.11 o 
  12  -1   6     1041.12     1070.42    107.31 o 
  13  -1   6        0.25      -13.03     76.99 o 
 -13   0   6      822.52      796.93    108.78 o 
 -12   0   6      259.06      241.77     81.76 o 
 -11   0   6      796.36      848.15     92.75 o 
 -10   0   6      114.32       94.35     43.03 o 
  -9   0   6     1807.50     1730.61     77.09 o 
  -8   0   6     3584.68     3749.25     79.68 o 
  -7   0   6     4091.83     4066.22     78.03 o 
  -6   0   6      221.79      193.33     24.64 o 
  -5   0   6     2222.61     2155.10     79.13 o 
  -4   0   6       57.79       56.60     16.99 o 
  -3   0   6     4436.99     4367.51     90.79 o 
  -2   0   6     2269.78     2067.44     69.11 o 
  -1   0   6     3029.43     2987.04     50.16 o 
   0   0   6      261.00      268.26     32.68 o 
   1   0   6     2489.34     2518.44     46.28 o 
   2   0   6     1410.05     1343.64     58.85 o 
   3   0   6       62.47       73.27     16.81 o 
   4   0   6       92.18       96.07     17.40 o 
   5   0   6     6061.69     6000.04     94.93 o 
   6   0   6      341.69      309.62     47.54 o 
   7   0   6       28.32       63.37     38.61 o 
   8   0   6     1419.36     1159.70     83.85 o 
   9   0   6       12.72       35.27     48.41 o 
  10   0   6        8.71       69.35     55.53 o 
  11   0   6     2585.86     2713.27    141.08 o 
  12   0   6      462.99      407.70     83.33 o 
  13   0   6       55.45      116.72     78.33 o 
  14   0   6        1.91       81.05     89.01 o 
 -12   1   6      515.28      699.56    102.50 o 
 -11   1   6      324.77      228.28     73.49 o 
 -10   1   6       26.60       24.89     42.91 o 
  -9   1   6     3213.93     3132.40     96.38 o 
  -8   1   6     2296.65     2355.62     81.32 o 
  -7   1   6     2355.32     2344.10     78.04 o 
  -6   1   6     1026.81      997.24     38.75 o 
  -5   1   6     1081.91      991.54     43.45 o 
  -4   1   6     5282.32     5293.25     76.01 o 
  -3   1   6       34.66       58.90     13.61 o 
  -2   1   6     5287.75     5136.37     61.39 o 
  -1   1   6      667.13      644.63     21.62 o 
   0   1   6     1032.41     1107.41     30.05 o 
   1   1   6     1284.08     1456.97     34.83 o 
   2   1   6       25.41       17.55     15.78 o 
   3   1   6      565.44      532.39     30.04 o 
   4   1   6        8.32       15.75     42.08 o 
   5   1   6     1861.68     2001.77     42.32 o 
   6   1   6     1558.86     1494.47     76.91 o 
   7   1   6      271.01      313.33     49.56 o 
   8   1   6       15.84      -11.96     41.49 o 
   9   1   6      873.36      854.47     79.36 o 
  10   1   6      573.80      510.82     73.13 o 
  11   1   6      131.55      158.70     68.76 o 
  12   1   6      573.10      508.14     87.01 o 
  13   1   6      116.81       17.61     73.03 o 
  14   1   6      216.23      251.51     91.03 o 
 -12   2   6       21.61       93.71     72.57 o 
 -11   2   6      209.51      237.27     72.53 o 
 -10   2   6     1229.21     1008.18     95.18 o 
  -9   2   6        4.45       14.90     37.00 o 
  -8   2   6     6357.32     6110.74    148.35 o 
  -7   2   6     2521.71     2510.26     79.73 o 
  -6   2   6     2451.72     2701.14    113.79 o 
  -5   2   6      661.28      779.93     86.03 o 
  -4   2   6     1281.61     1359.47     37.75 o 
  -3   2   6    11808.04    12100.51    119.07 o 
  -2   2   6     7449.97     7469.14     78.15 o 
  -1   2   6    10075.35    10385.98    101.03 o 
   0   2   6     3239.85     3320.50     51.85 o 
   1   2   6     6362.85     6466.09     84.11 o 
   2   2   6     2387.10     2494.42     72.22 o 
   3   2   6     4416.61     4475.48     61.72 o 
   4   2   6     3058.65     3109.62     59.76 o 
   5   2   6     5170.02     5622.81    118.37 o 
   6   2   6      205.97      150.00     38.26 o 
   7   2   6     2984.52     3175.11    117.78 o 
   8   2   6     2925.11     2691.54    115.72 o 
   9   2   6      823.20      787.76     76.55 o 
  10   2   6     1124.13     1061.15     91.72 o 
  11   2   6       37.54        8.63     58.04 o 
  12   2   6      425.33      557.22     88.02 o 
  13   2   6       21.03       82.09     74.13 o 
  14   2   6      418.88      407.04     97.11 o 
 -12   3   6      600.71      633.10    102.50 o 
 -11   3   6      102.95      131.73     75.55 o 
 -10   3   6      112.68      129.20     66.52 o 
  -9   3   6     2048.37     1975.65     80.92 o 
  -8   3   6     3832.93     3916.89    139.55 o 
  -7   3   6     9185.50     9135.00    146.71 o 
  -6   3   6     1063.30     1088.39     54.66 o 
  -5   3   6      911.48      998.55     49.30 o 
  -4   3   6    10338.82    10118.00    161.41 o 
  -3   3   6    50830.95    51984.80    502.37 o 
  -2   3   6    20063.42    20603.19    213.30 o 
  -1   3   6    27575.37    27151.66    277.76 o 
   0   3   6     7106.41     7154.74     87.39 o 
   1   3   6    11109.93    11202.06    155.31 o 
   2   3   6     9505.13     9294.57    157.44 o 
   3   3   6    38683.01    39061.44    379.64 o 
   4   3   6    45506.20    45983.20    442.15 o 
   5   3   6     7029.07     7376.88     85.92 o 
   6   3   6     1258.52      999.10     70.07 o 
   7   3   6     2572.22     2168.31     98.70 o 
   8   3   6     5705.11     5469.17    168.58 o 
   9   3   6      447.90      489.26     66.14 o 
  10   3   6     3129.02     3245.28    142.49 o 
  11   3   6      676.82      798.37     88.18 o 
  12   3   6       16.75      -26.47     62.39 o 
  13   3   6       36.78      -10.56     72.15 o 
  14   3   6      587.58      755.29    109.03 o 
 -12   4   6      230.90      141.24     78.66 o 
 -11   4   6       24.31      -51.18     68.02 o 
 -10   4   6      111.89      143.13     65.68 o 
  -9   4   6      385.78      411.66     50.40 o 
  -8   4   6     1670.23     1677.87     58.77 o 
  -7   4   6     6317.39     6111.73    105.85 o 
  -6   4   6      312.98      302.51     36.40 o 
  -5   4   6     6238.70     6313.24    189.80 o 
  -4   4   6     1555.67     1513.96     56.00 o 
  -3   4   6     2422.40     2503.07     59.77 o 
  -2   4   6    23119.01    23855.06    309.41 o 
  -1   4   6     3956.86     3623.64    162.63 o 
   0   4   6    15557.90    15454.01    207.78 o 
   1   4   6      969.20      941.08     34.58 o 
   2   4   6    19583.14    19402.70    203.40 o 
   3   4   6     9466.81     9360.69    109.59 o 
   4   4   6    24206.33    25795.30    259.38 o 
   5   4   6      259.49      213.45     14.93 o 
   6   4   6      365.45      375.38     21.47 o 
   7   4   6     1249.04     1241.67     77.88 o 
   8   4   6      171.14      131.78     47.01 o 
   9   4   6     3722.07     3498.65    139.99 o 
  10   4   6      649.20      735.25     83.59 o 
  11   4   6      315.80      264.82     68.18 o 
  12   4   6      177.32      130.83     67.71 o 
  13   4   6      291.52      387.06     86.88 o 
  14   4   6       16.55      -74.61     72.25 o 
 -12   5   6       34.83      129.54     86.21 o 
 -11   5   6      339.83      328.89     89.41 o 
 -10   5   6      661.84      634.99     94.93 o 
  -9   5   6      173.09      155.28     34.59 o 
  -8   5   6        1.47       -4.73     27.01 o 
  -7   5   6       55.42       50.25     26.97 o 
  -6   5   6      251.90      300.65     37.35 o 
  -5   5   6     2854.05     2973.77     84.27 o 
  -4   5   6      526.08      479.01     54.54 o 
  -3   5   6      939.37     1015.89     47.36 o 
  -2   5   6     7940.87     7782.74    129.15 o 
  -1   5   6       51.96       52.01     18.66 o 
   0   5   6     4189.54     4504.18     84.69 o 
   1   5   6      108.21      166.18     39.67 o 
   2   5   6     1939.68     2056.28     42.41 o 
   3   5   6     3542.44     3879.23    101.41 o 
   4   5   6        8.43       15.54     12.97 o 
   5   5   6      462.25      463.52     35.54 o 
   6   5   6     1507.97     1383.73     41.57 o 
   7   5   6      211.24      230.49     20.88 o 
   8   5   6      101.37       37.09     41.36 o 
   9   5   6     2893.93     3082.86    130.41 o 
  10   5   6      189.98      120.25     55.21 o 
  11   5   6       15.40       34.34     55.72 o 
  12   5   6      423.13      442.27     82.40 o 
  13   5   6        1.20      -36.56     66.14 o 
  14   5   6       37.05      115.93     85.74 o 
 -11   6   6     1694.34     1606.66    132.00 o 
 -10   6   6     1393.96     1270.54    113.19 o 
  -9   6   6     2747.85     2810.44    158.90 o 
  -8   6   6      568.16      567.95     42.16 o 
  -7   6   6     1092.64     1106.12     51.45 o 
  -6   6   6     1218.16     1245.64     61.61 o 
  -5   6   6     2247.94     2067.16     67.87 o 
  -4   6   6     6881.33     6705.39    125.75 o 
  -3   6   6      734.03      790.62     26.27 o 
  -2   6   6      721.11      630.80     71.50 o 
  -1   6   6      169.91      158.36     23.57 o 
   0   6   6     1889.78     1862.78     44.46 o 
   1   6   6      663.69      604.94     22.35 o 
   2   6   6     2573.86     2680.32     61.46 o 
   3   6   6     2348.05     2384.38     47.72 o 
   4   6   6      754.87      927.18     31.29 o 
   5   6   6     1225.94     1278.71     33.99 o 
   6   6   6      803.87      774.72     80.65 o 
   7   6   6      502.29      494.03     29.68 o 
   8   6   6      953.60      924.97     78.46 o 
   9   6   6       75.11      122.99     54.85 o 
  10   6   6      840.46      882.11     83.43 o 
  11   6   6      351.45      387.34     72.12 o 
  12   6   6        9.39       -0.77     59.16 o 
  13   6   6      200.05       52.81     69.59 o 
  14   6   6        3.10      -15.66     76.66 o 
 -11   7   6      645.45      833.66    107.18 o 
 -10   7   6     2576.51     2946.71    164.38 o 
  -9   7   6     2012.29     2270.76    177.88 o 
  -8   7   6      661.26      673.67     66.73 o 
  -7   7   6      119.34      135.03     46.86 o 
  -6   7   6     1723.52     1700.08     68.24 o 
  -5   7   6     5013.61     4992.34    162.18 o 
  -4   7   6     1016.54     1026.83     36.82 o 
  -3   7   6     1695.32     1683.23     38.54 o 
  -2   7   6       28.96       43.60     11.18 o 
  -1   7   6     1915.36     2015.57     37.21 o 
   0   7   6      270.06      263.42     13.66 o 
   1   7   6      788.25      855.21     45.44 o 
   2   7   6      218.11      217.39     18.34 o 
   3   7   6       44.89       43.67     15.88 o 
   4   7   6     5084.31     5013.34    251.59 o 
   5   7   6       13.26       22.06     15.43 o 
   6   7   6       11.81       41.86     44.77 o 
   7   7   6      902.87      917.34     58.27 o 
   8   7   6      168.60      214.28     51.73 o 
   9   7   6       74.32        6.33     46.64 o 
  10   7   6       15.76       56.20     54.92 o 
  11   7   6       15.06       18.52     57.30 o 
  12   7   6      858.23      780.06     94.39 o 
  13   7   6      369.05      465.24     93.39 o 
  14   7   6       22.05       50.77     79.87 o 
 -11   8   6      487.90      463.13    102.78 o 
 -10   8   6     1414.62     1702.94    136.17 o 
  -9   8   6     1472.68     1400.62     63.12 o 
  -8   8   6      334.85      343.92     40.07 o 
  -7   8   6      279.58      251.84     35.54 o 
  -6   8   6     1386.14     1320.98     68.04 o 
  -5   8   6     1296.81     1401.36     63.03 o 
  -4   8   6     6340.89     6467.51    128.38 o 
  -3   8   6     3134.58     3207.55     57.86 o 
  -2   8   6        7.91       -4.21     12.94 o 
  -1   8   6      926.42      946.18     28.86 o 
   0   8   6     1556.34     1599.27     30.92 o 
   1   8   6     8313.67     8335.03     89.81 o 
   2   8   6     2449.02     2414.86     41.47 o 
   3   8   6     1302.08     1332.99     32.80 o 
   4   8   6     2030.08     2100.10     62.10 o 
   5   8   6      930.19      929.17     89.08 o 
   6   8   6     2420.39     2313.59     98.74 o 
   7   8   6      742.07      825.46     44.03 o 
   8   8   6     2265.96     2327.89    112.38 o 
   9   8   6      505.16      609.52     70.80 o 
  10   8   6       46.43       57.66     56.75 o 
  11   8   6       88.16       88.64     64.33 o 
  12   8   6     1840.33     1763.96    126.21 o 
  13   8   6       67.77      -11.26     73.14 o 
  14   8   6      201.11      315.63     95.42 o 
 -10   9   6     1267.65     1235.62    121.90 o 
  -9   9   6     1002.32     1036.58     58.57 o 
  -8   9   6      902.17      891.63     51.65 o 
  -7   9   6     1546.65     1570.75     80.78 o 
  -6   9   6      337.99      385.46     44.26 o 
  -5   9   6     8122.61     8205.82    155.32 o 
  -4   9   6     5232.03     5097.00    178.91 o 
  -3   9   6     9439.02     8872.48    278.09 o 
  -2   9   6     1069.57     1040.39     34.58 o 
  -1   9   6     6108.88     6436.65     91.15 o 
   0   9   6     8664.68     8496.59     93.04 o 
   1   9   6     6201.78     6249.35     75.41 o 
   2   9   6     9561.75     9713.21    105.47 o 
   3   9   6     6826.83     6874.04     83.47 o 
   4   9   6      223.81      207.63     21.46 o 
   5   9   6        2.53       -0.80     18.69 o 
   6   9   6     6100.52     5785.84    110.61 o 
   7   9   6     4403.13     4335.69    117.84 o 
   8   9   6      590.42      601.13     40.70 o 
   9   9   6      149.96      168.04     58.50 o 
  10   9   6      233.37      166.02     64.10 o 
  11   9   6      602.05      599.22     83.47 o 
  12   9   6       75.99       37.08     70.00 o 
  13   9   6      642.88      857.43    111.22 o 
 -10  10   6       61.37      123.86     87.89 o 
  -9  10   6     1078.79     1135.85     75.34 o 
  -8  10   6     1212.74     1091.57     57.80 o 
  -7  10   6       12.29        0.50     32.17 o 
  -6  10   6      117.96       81.68     39.13 o 
  -5  10   6     3149.02     3166.05     95.02 o 
  -4  10   6     4811.13     4770.17    128.42 o 
  -3  10   6      535.11      491.14     45.93 o 
  -2  10   6     1212.67     1335.27     61.49 o 
  -1  10   6      242.26      231.06     22.46 o 
   0  10   6     1322.79     1313.59     33.67 o 
   1  10   6      307.98      317.78     20.87 o 
   2  10   6     5307.17     5096.63     70.00 o 
   3  10   6      220.20      218.56     19.98 o 
   4  10   6       50.34       47.66     17.63 o 
   5  10   6       56.50       46.45     16.96 o 
   6  10   6       41.81       -0.20     25.70 o 
   7  10   6     1154.80     1179.12     59.53 o 
   8  10   6     1466.61     1349.78     58.85 o 
   9  10   6       42.87       72.19     55.50 o 
  10  10   6      395.15      528.28     80.51 o 
  11  10   6      148.08      147.23     66.36 o 
  12  10   6       19.05       21.33     65.64 o 
  13  10   6        1.21      -51.90     70.09 o 
  -9  11   6        5.61        9.07     75.65 o 
  -8  11   6      257.97      205.44     42.82 o 
  -7  11   6      803.69      861.65     53.95 o 
  -6  11   6      492.71      467.17     51.78 o 
  -5  11   6       94.29       52.61     35.69 o 
  -4  11   6      125.41      127.98     36.92 o 
  -3  11   6      241.89      189.19     37.39 o 
  -2  11   6      314.96      290.78     39.54 o 
  -1  11   6     5334.64     5322.73     87.55 o 
   0  11   6      266.39      263.13     21.83 o 
   1  11   6       27.13       16.08     16.71 o 
   2  11   6        3.81       11.65     16.77 o 
   3  11   6      233.19      247.76     22.98 o 
   4  11   6     6603.32     6422.93     86.91 o 
   5  11   6      511.02      498.74     33.18 o 
   6  11   6     1611.99     1660.91     78.67 o 
   7  11   6     1082.30     1073.01     46.64 o 
   8  11   6      104.36       46.64     31.40 o 
   9  11   6      459.12      519.33     75.61 o 
  10  11   6     1304.33     1338.98    105.35 o 
  11  11   6      453.90      452.39     83.34 o 
  12  11   6      159.73      108.26     68.15 o 
  13  11   6        7.69       54.65     78.98 o 
  -9  12   6      562.99      720.95    110.03 o 
  -8  12   6      859.61      925.28     80.03 o 
  -7  12   6     1425.04     1499.52     67.38 o 
  -6  12   6      818.27      864.42     53.83 o 
  -5  12   6     1834.95     1828.46     79.77 o 
  -4  12   6      435.48      449.24     49.83 o 
  -3  12   6      197.22      211.60     41.05 o 
  -2  12   6     2297.68     2531.96     86.34 o 
  -1  12   6     1750.85     1791.28     72.77 o 
   0  12   6     1016.67      936.25     60.44 o 
   1  12   6      171.30      153.05     21.71 o 
   2  12   6       15.16       13.80     19.34 o 
   3  12   6     1241.52     1135.70     39.20 o 
   4  12   6       11.19       -0.01     20.19 o 
   5  12   6     1818.41     1770.10     56.01 o 
   6  12   6      135.18      123.88     29.04 o 
   7  12   6      254.27      301.07     38.85 o 
   8  12   6       77.74       57.89     29.13 o 
   9  12   6      527.17      604.41    117.12 o 
  10  12   6      297.64      413.87     56.10 o 
  11  12   6      606.64      563.64     64.68 o 
  12  12   6       28.15      -51.32     72.28 o 
  -8  13   6      885.39     1075.73     65.96 o 
  -7  13   6        3.71       41.08     39.57 o 
  -6  13   6     2381.86     2514.36     95.57 o 
  -5  13   6      216.92      317.65    119.98 o 
  -4  13   6       14.04       21.76     49.36 o 
  -3  13   6       23.17       42.03     38.09 o 
  -2  13   6      357.98      372.39     47.25 o 
  -1  13   6     1688.31     1577.46     73.16 o 
   0  13   6       19.96       -5.56     34.53 o 
   1  13   6      559.82      532.37     30.65 o 
   2  13   6      368.18      343.58     27.63 o 
   3  13   6      780.14      771.51     42.02 o 
   4  13   6       46.80       69.55     26.18 o 
   5  13   6     1736.60     1676.94     56.84 o 
   6  13   6       31.12      -10.37     26.24 o 
   7  13   6       23.40      -13.80     29.35 o 
   8  13   6      458.22      404.74     47.84 o 
   9  13   6     1094.46     1039.69     67.00 o 
  10  13   6      574.78      549.33     95.05 o 
  11  13   6       32.78       -2.78     71.18 o 
  12  13   6      152.64      202.86     93.12 o 
  -7  14   6     1460.20     1451.03     71.29 o 
  -6  14   6      591.91      695.48     54.92 o 
  -5  14   6       26.35       30.74     47.10 o 
  -4  14   6        1.84      -57.93     38.62 o 
  -3  14   6      119.82       88.10     44.56 o 
  -2  14   6       65.52       41.02     43.33 o 
  -1  14   6      760.93      661.53     55.75 o 
   0  14   6      913.35      814.56     65.94 o 
   1  14   6      747.09      700.11     57.03 o 
   2  14   6      546.50      598.27     33.83 o 
   3  14   6     1020.42     1030.35     53.82 o 
   4  14   6      704.15      696.20     41.84 o 
   5  14   6      472.08      463.63     86.09 o 
   6  14   6      581.94      653.82     43.73 o 
   7  14   6        7.36       10.92     41.36 o 
   8  14   6      647.45      722.37     82.85 o 
   9  14   6       27.63       48.01     70.05 o 
  10  14   6      492.56      554.86     98.37 o 
  11  14   6      788.35      809.04    109.24 o 
  -6  15   6      590.44      623.80     85.10 o 
  -5  15   6      740.44      831.03     73.24 o 
  -4  15   6       58.67       26.71     45.48 o 
  -3  15   6      224.35      215.67     53.24 o 
  -2  15   6      543.30      503.91     57.42 o 
  -1  15   6      427.71      424.38     54.87 o 
   0  15   6     4573.39     4462.40    254.52 o 
   1  15   6      120.49      133.22     43.20 o 
   2  15   6       93.59       46.59     51.86 o 
   3  15   6        3.98      -40.59     27.06 o 
   4  15   6     1109.77     1022.19     51.08 o 
   5  15   6      345.82      327.29     38.81 o 
   6  15   6      257.87      263.45     39.24 o 
   7  15   6       32.47       68.53     35.04 o 
   8  15   6       75.70       66.53     45.54 o 
   9  15   6        6.20      -37.08     62.02 o 
  10  15   6      321.89      201.80     85.77 o 
  11  15   6       44.44      -33.36     76.52 o 
  -5  16   6       58.50       51.81     45.09 o 
  -4  16   6       67.23       89.13     52.85 o 
  -3  16   6     1180.60     1217.93    152.80 o 
  -2  16   6       11.24      -20.74     44.43 o 
  -1  16   6      613.60      621.24     63.69 o 
   0  16   6       66.51       97.02     45.02 o 
   1  16   6      269.90      333.29     54.13 o 
   2  16   6      304.48      197.47     67.16 o 
   3  16   6      312.48      394.00     73.80 o 
   4  16   6      633.15      700.45     53.67 o 
   5  16   6        4.03      -43.21     31.93 o 
   6  16   6       36.67       21.93     36.84 o 
   7  16   6      443.76      450.01     47.40 o 
   8  16   6      977.98     1083.05     62.24 o 
   9  16   6      106.57      -32.57     73.63 o 
  10  16   6      273.65      390.82     96.89 o 
  -4  17   6      726.32      704.54     76.29 o 
  -3  17   6      331.37      239.42     63.04 o 
  -2  17   6      805.04      884.09     76.41 o 
  -1  17   6      360.83      447.81     64.55 o 
   0  17   6      300.19      336.85     57.06 o 
   1  17   6      818.15      831.48     95.84 o 
   2  17   6      787.24      934.99    103.42 o 
   3  17   6     1786.52     1974.27    129.64 o 
   4  17   6     1875.00     2048.63    131.02 o 
   5  17   6        3.95        2.42     35.78 o 
   6  17   6     1114.80     1167.01     61.95 o 
   7  17   6      941.35      952.85     86.40 o 
   8  17   6      609.65      690.06     64.07 o 
   9  17   6      811.89     1066.45    120.84 o 
  -3  18   6      367.85      401.28     72.37 o 
  -2  18   6      544.98      593.02     98.72 o 
  -1  18   6       39.15      -32.24     67.13 o 
   0  18   6      141.33      212.73     80.35 o 
   1  18   6        1.48       -2.09     66.64 o 
   2  18   6      907.05      901.42    104.22 o 
   3  18   6      709.03      884.37    103.38 o 
   4  18   6       11.03       57.19     71.09 o 
   5  18   6      187.62      203.96     82.61 o 
   6  18   6       16.45      -31.52     39.99 o 
   7  18   6      211.02      254.01     49.06 o 
   8  18   6      221.45      326.10     50.99 o 
   0  19   6      853.42      886.53    111.54 o 
   1  19   6       63.72      175.48     80.48 o 
   2  19   6       43.56       -0.17     70.89 o 
   3  19   6        3.90      -16.82     72.38 o 
   4  19   6      134.46      208.78     80.54 o 
   5  19   6        3.23      -32.99     69.83 o 
  -3 -16   7       80.70       41.53     61.77 o 
  -2 -16   7      453.70      360.12     74.59 o 
  -1 -16   7      371.53      423.00    121.51 o 
   0 -16   7        4.62      -12.79     88.00 o 
  -5 -15   7      102.19       54.36     63.01 o 
  -4 -15   7      326.30      363.24     71.83 o 
  -3 -15   7      174.55      289.62     89.01 o 
  -2 -15   7      682.17      717.83     79.26 o 
  -1 -15   7       64.45       18.26    102.97 o 
   0 -15   7       72.79        7.39     60.91 o 
   1 -15   7        0.17        0.01     85.27 o 
   2 -15   7      151.42       73.83     88.98 o 
   3 -15   7      126.46      187.95    100.61 o 
  -7 -14   7      499.27      638.05     80.45 o 
  -6 -14   7      608.43      793.28     83.85 o 
  -5 -14   7      493.35      543.25     74.17 o 
  -4 -14   7      163.27      239.39     62.30 o 
  -3 -14   7      945.95      864.84     80.44 o 
  -2 -14   7     1088.00     1145.71     88.60 o 
  -1 -14   7      832.76      934.39     83.21 o 
   0 -14   7      393.65      349.25     67.76 o 
   1 -14   7       35.92       -7.51     71.83 o 
   2 -14   7      240.06      272.78     91.54 o 
   3 -14   7      843.93      912.44    120.61 o 
   4 -14   7       39.28       17.81     84.85 o 
   5 -14   7     1191.51     1231.76    143.27 o 
  -8 -13   7      353.15      251.18     67.30 o 
  -7 -13   7      229.88      266.61     63.88 o 
  -6 -13   7      756.91      929.09     96.82 o 
  -5 -13   7       20.96      -22.26     51.44 o 
  -4 -13   7       68.21       69.09     54.30 o 
  -3 -13   7      143.31      157.82     54.09 o 
  -2 -13   7       56.03       28.22     49.97 o 
  -1 -13   7      550.59      572.46     69.26 o 
   0 -13   7      108.62       98.60     53.68 o 
   1 -13   7      164.21      199.25     81.65 o 
   2 -13   7      162.72      149.01     85.78 o 
   3 -13   7       20.36       58.38     75.69 o 
   4 -13   7      901.36      948.34    124.21 o 
   5 -13   7       39.48       26.16     86.05 o 
   6 -13   7      163.87      334.58    101.37 o 
  -9 -12   7      144.40      238.77     88.55 o 
  -8 -12   7        0.79      -17.66    131.65 o 
  -7 -12   7      184.26      192.76     59.02 o 
  -6 -12   7      138.21      121.52    117.53 o 
  -5 -12   7       31.03       -2.91     77.70 o 
  -4 -12   7      620.19      662.82     66.48 o 
  -3 -12   7       65.02       62.81     88.38 o 
  -2 -12   7       74.08       96.50     48.71 o 
  -1 -12   7       77.65       81.69     49.57 o 
   0 -12   7      352.62      438.11     60.58 o 
   1 -12   7      148.88      164.91     76.84 o 
   2 -12   7      877.44      808.04    102.48 o 
   3 -12   7      143.12      217.63     81.54 o 
   4 -12   7       42.06        4.70     73.80 o 
   5 -12   7       16.42      -70.00     77.05 o 
   6 -12   7        3.13      -54.04     78.58 o 
   7 -12   7      101.13      176.04     96.27 o 
 -10 -11   7      678.68      659.88     78.54 o 
  -9 -11   7       10.42       32.06     73.57 o 
  -8 -11   7       70.10       23.04     55.04 o 
  -7 -11   7       12.11       -2.74     48.24 o 
  -6 -11   7       87.43      161.26     50.75 o 
  -5 -11   7       43.41      138.52     48.91 o 
  -4 -11   7       67.73      141.68     46.88 o 
  -3 -11   7       24.42       -0.11     42.97 o 
  -2 -11   7       85.66       46.07     47.75 o 
  -1 -11   7     1412.29     1322.18    121.03 o 
   0 -11   7      350.66      339.13     54.52 o 
   1 -11   7     1238.51     1058.58    105.70 o 
   2 -11   7      168.28       20.84     62.72 o 
   3 -11   7       20.97       23.96     68.05 o 
   4 -11   7      359.38      439.58     94.27 o 
   5 -11   7       18.13       53.14     74.60 o 
   6 -11   7       11.52       -3.09     83.57 o 
   7 -11   7        3.57     -100.43     82.34 o 
   8 -11   7      542.10      528.67    114.67 o 
 -10 -10   7      135.16      139.43     60.90 o 
  -9 -10   7       14.81       -5.35     51.27 o 
  -8 -10   7       88.76       35.34     51.93 o 
  -7 -10   7      309.57      308.90     56.45 o 
  -6 -10   7      305.75      330.60     53.97 o 
  -5 -10   7       12.54      -32.28     41.65 o 
  -4 -10   7      406.31      397.67     53.79 o 
  -3 -10   7        7.12       20.83     41.50 o 
  -2 -10   7      658.75      687.45     59.58 o 
  -1 -10   7       52.79       54.13     40.16 o 
   0 -10   7       16.38        2.86     38.72 o 
   1 -10   7      224.08      161.95     46.58 o 
   2 -10   7       46.73       40.00     56.72 o 
   3 -10   7        0.36       36.49     60.37 o 
   4 -10   7      240.01       87.61     72.10 o 
   5 -10   7       88.44       28.82     69.83 o 
   6 -10   7      230.99      170.78     82.99 o 
   7 -10   7     1677.38     1778.11    149.60 o 
   8 -10   7      378.92      333.37    104.70 o 
   9 -10   7      119.20       94.28     98.06 o 
 -11  -9   7       23.38       14.15     55.84 o 
 -10  -9   7       65.85       73.66     56.19 o 
  -9  -9   7      302.59      303.16     60.16 o 
  -8  -9   7       25.01       45.55     46.78 o 
  -7  -9   7      252.09      284.37     72.28 o 
  -6  -9   7      262.95      268.62     49.28 o 
  -5  -9   7      157.90      120.66     44.08 o 
  -4  -9   7     3430.74     3235.66    103.89 o 
  -3  -9   7       71.40       58.67     38.96 o 
  -2  -9   7      755.46      859.87    147.92 o 
  -1  -9   7      227.07      209.34     42.73 o 
   0  -9   7      672.28      712.79    135.57 o 
   1  -9   7     1791.59     1862.62     84.22 o 
   2  -9   7     3785.16     3440.79    156.60 o 
   3  -9   7     2458.71     2336.95    136.11 o 
   4  -9   7      320.59      273.56     72.40 o 
   5  -9   7     1130.21      993.31    110.72 o 
   6  -9   7     2115.96     2754.59    168.04 o 
   7  -9   7     2958.32     3095.24    107.20 o 
   8  -9   7     1189.52     1224.14     78.22 o 
   9  -9   7      773.17      732.76     72.07 o 
  10  -9   7      557.70      672.17     79.58 o 
 -11  -8   7      215.66       84.75     81.67 o 
 -10  -8   7      854.70      982.73     72.11 o 
  -9  -8   7     1098.09     1175.98     79.07 o 
  -8  -8   7     2065.95     2370.78     96.26 o 
  -7  -8   7       10.31        1.85     41.33 o 
  -6  -8   7      858.23      940.12     81.17 o 
  -5  -8   7      708.18      470.20     52.44 o 
  -4  -8   7     3890.83     3759.87    106.63 o 
  -3  -8   7      794.33      889.24     93.01 o 
  -2  -8   7     1390.15     1433.45     71.39 o 
  -1  -8   7     3187.19     2933.96     93.69 o 
   0  -8   7      275.25      299.58     43.18 o 
   1  -8   7      865.19      837.94     59.32 o 
   2  -8   7     3549.39     3475.23    154.91 o 
   3  -8   7     3042.07     3047.92    146.57 o 
   4  -8   7       84.03       92.80     34.28 o 
   5  -8   7      730.11      945.54     56.80 o 
   6  -8   7      868.75      967.67     61.50 o 
   7  -8   7     2733.25     2929.31    102.52 o 
   8  -8   7      572.27      631.77     65.87 o 
   9  -8   7     1067.84     1182.86     84.14 o 
  10  -8   7      162.39      205.56     83.73 o 
 -11  -7   7        4.30       47.64     53.63 o 
 -10  -7   7      690.86      695.63     57.66 o 
  -9  -7   7      683.10      715.37     59.44 o 
  -8  -7   7      161.02      263.24     50.11 o 
  -7  -7   7      327.40      318.10    104.86 o 
  -6  -7   7      105.92       39.71     38.03 o 
  -5  -7   7       32.09        7.99     35.75 o 
  -4  -7   7      127.31       87.52     36.01 o 
  -3  -7   7     1610.16     1549.14     69.83 o 
  -2  -7   7        6.13       24.60     30.39 o 
  -1  -7   7     1104.75     1036.30     57.10 o 
   0  -7   7     2970.69     2866.98     90.68 o 
   1  -7   7      771.70      723.63     53.08 o 
   2  -7   7      214.24      252.95     30.29 o 
   3  -7   7       89.27       54.42     28.29 o 
   4  -7   7      251.56      218.33     34.58 o 
   5  -7   7      619.31      663.41     49.68 o 
   6  -7   7        8.95       21.11     37.95 o 
   7  -7   7        0.04      -10.19     38.99 o 
   8  -7   7     1132.13     1272.06     81.56 o 
   9  -7   7        0.33      -45.27     54.20 o 
  10  -7   7        5.44       23.99     51.93 o 
  11  -7   7       10.51      -11.94     55.85 o 
 -12  -6   7      682.07      704.92    102.49 o 
 -11  -6   7        5.54       87.53     76.84 o 
 -10  -6   7      255.78      275.97     47.53 o 
  -9  -6   7      156.88      141.34     40.73 o 
  -8  -6   7        5.67      -25.79     31.29 o 
  -7  -6   7      497.22      331.08     81.20 o 
  -6  -6   7     1567.83     1552.06     69.72 o 
  -5  -6   7      933.24     1034.26     58.70 o 
  -4  -6   7      758.28      570.72     83.81 o 
  -3  -6   7     1318.27     1373.38     81.10 o 
  -2  -6   7     6988.45     6478.59    222.55 o 
  -1  -6   7     1680.27     1773.67    114.82 o 
   0  -6   7     1728.38     1760.92     68.69 o 
   1  -6   7     3357.10     3295.48     63.86 o 
   2  -6   7      175.41      228.59     40.19 o 
   3  -6   7     1435.69     1492.79     68.42 o 
   4  -6   7       63.36      108.31     39.08 o 
   5  -6   7     4332.55     4109.17    120.67 o 
   6  -6   7      467.84      474.59     48.27 o 
   7  -6   7       18.31       13.75     37.79 o 
   8  -6   7      237.19      195.12     47.30 o 
   9  -6   7      251.16      308.07     67.75 o 
  10  -6   7       26.29      114.58     70.31 o 
  11  -6   7        2.66      -94.63     63.09 o 
 -12  -5   7       28.13       27.50     78.13 o 
 -11  -5   7      307.75      272.43     82.61 o 
 -10  -5   7      220.30      260.60     44.58 o 
  -9  -5   7      106.17      121.15     37.34 o 
  -8  -5   7      113.98       63.65     53.51 o 
  -7  -5   7      212.40      207.20     40.60 o 
  -6  -5   7      867.62      804.48     42.91 o 
  -5  -5   7      269.44      251.92     33.91 o 
  -4  -5   7     1118.11     1119.23     37.77 o 
  -3  -5   7     3368.83     3305.77    121.08 o 
  -2  -5   7        0.45       14.65     25.12 o 
  -1  -5   7      989.65      957.55     80.50 o 
   0  -5   7     4976.00     5478.87    186.63 o 
   1  -5   7       63.05       34.78     17.13 o 
   2  -5   7      264.04      304.05     29.24 o 
   3  -5   7        1.06       12.75     22.59 o 
   4  -5   7     1591.89     1665.21     85.30 o 
   5  -5   7     1058.52     1090.87     57.55 o 
   6  -5   7     5226.58     5164.51    122.04 o 
   7  -5   7      235.10      208.10     54.04 o 
   8  -5   7       30.64        6.95     51.85 o 
   9  -5   7       31.21       82.78     61.23 o 
  10  -5   7      328.10      339.38     79.80 o 
  11  -5   7      382.82      295.11     85.85 o 
  12  -5   7      556.50      650.91    107.33 o 
 -12  -4   7       26.18      -35.89     71.17 o 
 -11  -4   7      177.54      106.63     72.01 o 
 -10  -4   7      108.88       93.54     46.31 o 
  -9  -4   7       29.84        7.12     31.58 o 
  -8  -4   7      304.85      388.17     50.99 o 
  -7  -4   7       19.43       22.56     22.39 o 
  -6  -4   7      442.26      417.09     29.65 o 
  -5  -4   7        2.30      -18.66     18.32 o 
  -4  -4   7      451.37      445.76     29.66 o 
  -3  -4   7       72.17       41.89     24.32 o 
  -2  -4   7      123.13      129.09     54.56 o 
  -1  -4   7       15.13       15.44     22.51 o 
   0  -4   7     8354.55     8587.64    150.04 o 
   1  -4   7      142.95      141.71     35.78 o 
   2  -4   7     2391.73     2485.18     78.50 o 
   3  -4   7     1089.88     1122.07     48.50 o 
   4  -4   7     6584.42     6362.27    123.45 o 
   5  -4   7     1093.05     1047.11     72.79 o 
   6  -4   7     4256.84     4078.98    133.40 o 
   7  -4   7      863.19      787.42     69.66 o 
   8  -4   7     2050.72     2003.19    107.58 o 
   9  -4   7      515.66      599.96     79.58 o 
  10  -4   7     1605.98     1667.09    119.52 o 
  11  -4   7     3259.93     2811.55    152.22 o 
  12  -4   7       95.61      131.02     77.25 o 
 -12  -3   7       31.67      -51.02     72.13 o 
 -11  -3   7      749.38      766.27     64.16 o 
 -10  -3   7       28.27       31.06     33.16 o 
  -9  -3   7        8.81        6.59     33.06 o 
  -8  -3   7       10.12        4.15     13.65 o 
  -7  -3   7      448.40      439.26     29.75 o 
  -6  -3   7     1174.46     1218.77     43.83 o 
  -5  -3   7     1198.38     1110.59     39.13 o 
  -4  -3   7     2321.45     2393.55     67.83 o 
  -3  -3   7      148.06      147.54     25.75 o 
  -2  -3   7     1373.77     1408.91     50.49 o 
  -1  -3   7    14247.72    13936.57    204.92 o 
   0  -3   7    12919.40    12971.98    196.19 o 
   1  -3   7     8696.93     8728.35    136.73 o 
   2  -3   7     8111.67     8060.43    195.43 o 
   3  -3   7     5297.16     5194.88    102.54 o 
   4  -3   7     5593.68     5547.28    112.26 o 
   5  -3   7    17380.71    17672.39    351.91 o 
   6  -3   7     5226.63     4983.46    149.70 o 
   7  -3   7    10833.33    10383.61    252.24 o 
   8  -3   7     1362.24     1536.14     95.97 o 
   9  -3   7     2025.35     2021.80    118.95 o 
  10  -3   7     2597.26     2592.79    140.45 o 
  11  -3   7     1750.24     1695.69    122.60 o 
  12  -3   7     1102.99     1268.45    120.46 o 
  13  -3   7      410.63      650.97    107.62 o 
 -12  -2   7      633.96      553.79     94.64 o 
 -11  -2   7      157.65      238.78     51.71 o 
 -10  -2   7      550.20      650.73     46.59 o 
  -9  -2   7      247.05      239.16     51.29 o 
  -8  -2   7      335.78      369.84     31.36 o 
  -7  -2   7       14.84        1.37     19.58 o 
  -6  -2   7     3118.30     3003.64     67.96 o 
  -5  -2   7     4790.07     4906.48     85.34 o 
  -4  -2   7     1720.24     1807.38     49.01 o 
  -3  -2   7      433.91      516.32     56.43 o 
  -2  -2   7     4461.60     4692.49     90.09 o 
  -1  -2   7     4872.02     4521.53     89.31 o 
   0  -2   7     1174.25     1254.00     47.46 o 
   1  -2   7    11636.83    11277.31    165.90 o 
   2  -2   7     1223.33     1193.22     45.21 o 
   3  -2   7     1935.75     1878.83     58.72 o 
   4  -2   7     2408.82     2318.19     86.19 o 
   5  -2   7     7553.40     7586.95    186.87 o 
   6  -2   7     9078.33     8710.08    212.97 o 
   7  -2   7       11.26      -45.20     40.71 o 
   8  -2   7        1.29      -19.28     44.40 o 
   9  -2   7     2067.09     1960.33    112.61 o 
  10  -2   7     2273.40     2200.71    125.85 o 
  11  -2   7     1325.13     1446.88    114.39 o 
  12  -2   7     1210.97     1201.56    117.33 o 
  13  -2   7       33.84      -28.27     78.04 o 
 -12  -1   7       13.06      -41.21     68.48 o 
 -11  -1   7        5.22      -13.61     43.10 o 
 -10  -1   7      506.45      495.99     44.25 o 
  -9  -1   7      126.85      104.87     32.11 o 
  -8  -1   7     1767.93     1784.11     68.45 o 
  -7  -1   7        5.82       10.41     20.36 o 
  -6  -1   7       23.97       25.51     19.19 o 
  -5  -1   7      159.33      176.25     23.27 o 
  -4  -1   7     4627.48     4409.19     73.99 o 
  -3  -1   7     1524.81     1538.02     60.57 o 
  -2  -1   7     6407.95     6447.40    107.48 o 
  -1  -1   7      203.58      224.68     19.80 o 
   0  -1   7       87.70       85.16     25.45 o 
   1  -1   7        9.78        9.17     17.26 o 
   2  -1   7     5711.89     5904.93    105.00 o 
   3  -1   7     2793.90     2499.30     87.11 o 
   4  -1   7     2627.73     2878.19     98.76 o 
   5  -1   7      568.46      621.13     33.81 o 
   6  -1   7       34.06       34.88     18.22 o 
   7  -1   7       61.88       45.40     42.03 o 
   8  -1   7      190.18      146.66     51.06 o 
   9  -1   7      672.79      651.60     75.91 o 
  10  -1   7      319.59      387.86     76.52 o 
  11  -1   7      464.99      394.92     78.98 o 
  12  -1   7      870.69      996.96    107.95 o 
  13  -1   7      111.92      114.07     80.52 o 
 -12   0   7      177.61       16.49     70.12 o 
 -11   0   7       93.11       92.18     65.86 o 
 -10   0   7     1394.06     1415.74     59.20 o 
  -9   0   7     1706.65     1651.68     61.67 o 
  -8   0   7     3747.92     3812.43    146.28 o 
  -7   0   7     3661.87     3580.34     74.19 o 
  -6   0   7     2946.87     2970.10     55.56 o 
  -5   0   7     1658.39     1634.43     45.37 o 
  -4   0   7     2033.28     1926.75     56.50 o 
  -3   0   7    26124.71    26849.86    282.29 o 
  -2   0   7    14118.01    14177.48    161.69 o 
  -1   0   7     4152.66     4087.39     64.46 o 
   0   0   7     6463.29     6503.46    110.87 o 
   1   0   7     7106.36     7463.93     98.99 o 
   2   0   7     4926.34     2783.65     88.84 o 
   3   0   7    12875.82    13092.95    185.10 o 
   4   0   7      400.28      361.63     26.13 o 
   5   0   7     2875.35     3063.26     67.13 o 
   6   0   7     1188.34     1196.55     53.37 o 
   7   0   7      134.47      155.32     45.13 o 
   8   0   7     2896.55     2750.22    123.78 o 
   9   0   7       64.19       37.82     50.78 o 
  10   0   7      182.03      317.40     72.56 o 
  11   0   7     1008.86     1066.17    105.79 o 
  12   0   7       19.52      -30.74     66.25 o 
  13   0   7        0.16       68.35     77.61 o 
 -12   1   7      317.98      438.51     92.79 o 
 -11   1   7        2.18       31.99     61.65 o 
 -10   1   7       53.65       68.52     68.73 o 
  -9   1   7     1918.69     1886.71    148.67 o 
  -8   1   7      377.74      373.70     34.62 o 
  -7   1   7     3982.28     4121.92    121.88 o 
  -6   1   7      816.08      851.97     69.87 o 
  -5   1   7      587.94      563.82     28.70 o 
  -4   1   7     1451.73     1408.43     37.75 o 
  -3   1   7    10504.88    10348.97    123.86 o 
  -2   1   7    13020.02    13452.59    151.16 o 
  -1   1   7     5924.94     5988.18     80.07 o 
   0   1   7     1319.06     1357.79    104.61 o 
   1   1   7     3305.99     3202.27     55.85 o 
   2   1   7      198.69      101.83     34.13 o 
   3   1   7     6934.33     7039.54    114.27 o 
   4   1   7    17608.79    18159.70    241.48 o 
   5   1   7      706.66      752.44     31.59 o 
   6   1   7       20.74       85.27     36.45 o 
   7   1   7       74.67      107.74     42.75 o 
   8   1   7     3464.04     3348.13    131.15 o 
   9   1   7      941.45     1045.45     85.69 o 
  10   1   7      152.81       59.24     56.26 o 
  11   1   7       84.82      -12.53     61.72 o 
  12   1   7       19.78       -3.88     65.48 o 
  13   1   7       15.17       27.82     77.44 o 
  14   1   7      289.53      315.12     99.63 o 
 -12   2   7       11.89      -94.69     66.17 o 
 -11   2   7       28.45       67.47     68.40 o 
 -10   2   7        6.99      -20.12     40.70 o 
  -9   2   7        4.18       11.85     37.67 o 
  -8   2   7       84.53       84.51     36.56 o 
  -7   2   7     2649.32     2677.18     63.77 o 
  -6   2   7      269.46      255.88     34.15 o 
  -5   2   7      406.20      558.66     35.00 o 
  -4   2   7      148.41      174.47     16.00 o 
  -3   2   7      503.91      492.16     20.65 o 
  -2   2   7     8419.42     8764.31     91.61 o 
  -1   2   7     2495.53     2506.19     46.20 o 
   0   2   7     5045.30     5039.65     72.40 o 
   1   2   7     2516.82     2785.54     65.13 o 
   2   2   7    14221.78    14865.98    164.40 o 
   3   2   7    16298.43    15302.88    166.59 o 
   4   2   7     6341.11     5983.97     99.51 o 
   5   2   7     6574.63     6689.92    105.13 o 
   6   2   7     1874.41     1848.14     81.45 o 
   7   2   7     4236.18     4331.42    144.95 o 
   8   2   7     2661.09     2671.13    121.15 o 
   9   2   7     4943.75     4896.23    171.62 o 
  10   2   7     2388.46     2358.00    129.80 o 
  11   2   7      597.04      592.09     82.72 o 
  12   2   7       22.64       35.37     66.04 o 
  13   2   7     1279.69     1354.85    127.95 o 
  14   2   7      232.01      333.51     99.14 o 
 -12   3   7       74.09        4.97     78.21 o 
 -11   3   7       21.70       41.32     71.63 o 
 -10   3   7      296.60      236.43     48.90 o 
  -9   3   7       29.99       40.19     40.88 o 
  -8   3   7     3277.59     3161.93     98.92 o 
  -7   3   7      390.25      382.39     46.80 o 
  -6   3   7     2694.77     2534.03    127.06 o 
  -5   3   7      100.58      116.67     21.18 o 
  -4   3   7    16535.13    16796.69    188.20 o 
  -3   3   7     2722.89     2869.35     50.09 o 
  -2   3   7     8285.02     8100.64     83.30 o 
  -1   3   7    17541.12    18098.36    194.99 o 
   0   3   7     4301.56     4467.90     68.16 o 
   1   3   7     4554.32     4619.92     85.30 o 
   2   3   7    11974.55    12060.95    138.76 o 
   3   3   7    34860.11    35864.79    354.91 o 
   4   3   7    10672.19    10527.93    120.82 o 
   5   3   7     4925.40     4930.65     83.81 o 
   6   3   7    10146.02    10303.32    146.63 o 
   7   3   7     2745.50     2653.74    110.13 o 
   8   3   7     1621.63     1810.77     99.53 o 
   9   3   7    13605.34    13172.19    314.55 o 
  10   3   7     2582.33     2717.20    133.38 o 
  11   3   7      411.68      457.15     77.42 o 
  12   3   7      249.27      328.77     84.02 o 
  13   3   7       58.33       26.32     71.04 o 
  14   3   7     1026.00     1025.52    125.91 o 
 -12   4   7      263.15      250.14     86.72 o 
 -11   4   7      529.85      713.51     99.05 o 
 -10   4   7        9.79      -70.38     57.64 o 
  -9   4   7      164.38       90.50     67.39 o 
  -8   4   7      682.75      697.12     69.05 o 
  -7   4   7     1594.21     1497.73     55.51 o 
  -6   4   7     1952.35     1975.98     74.51 o 
  -5   4   7     1052.81     1061.79     53.93 o 
  -4   4   7     2603.25     2508.10     49.13 o 
  -3   4   7     3769.39     3651.71     55.74 o 
  -2   4   7    14059.56    14320.36    322.22 o 
  -1   4   7     2006.53     1915.85     56.93 o 
   0   4   7      615.85      708.78     31.61 o 
   1   4   7     2713.01     2705.28    100.83 o 
   2   4   7     2857.57     2891.38     51.99 o 
   3   4   7     9542.59     9854.11    117.47 o 
   4   4   7       35.05       27.52     13.27 o 
   5   4   7     2538.99     2484.49     43.97 o 
   6   4   7        3.34        6.91     11.32 o 
   7   4   7        1.55       -6.71     36.37 o 
   8   4   7     4623.64     4173.42    148.25 o 
   9   4   7     2252.22     2188.98    114.64 o 
  10   4   7      297.18      355.33     70.54 o 
  11   4   7       40.74       17.39     63.30 o 
  12   4   7      113.26      113.69     69.70 o 
  13   4   7      274.01      229.94     82.58 o 
  14   4   7      296.52      350.74     96.61 o 
 -11   5   7      167.32      297.05     89.43 o 
 -10   5   7     1904.60     1526.87    121.18 o 
  -9   5   7      570.83      631.64     69.16 o 
  -8   5   7       19.58       41.44     29.89 o 
  -7   5   7     1176.77     1142.72     50.26 o 
  -6   5   7      997.59      986.38     55.27 o 
  -5   5   7     8892.04     8799.85    157.16 o 
  -4   5   7     6271.08     6565.44    166.77 o 
  -3   5   7      442.21      428.43     34.72 o 
  -2   5   7     1150.78     1201.01     54.80 o 
  -1   5   7      291.46      343.71     28.77 o 
   0   5   7     1021.97     1006.20     42.32 o 
   1   5   7    11785.28    11951.22    171.19 o 
   2   5   7      300.74      310.58     24.49 o 
   3   5   7    13919.41    14843.34    202.95 o 
   4   5   7     4640.84     4703.09     69.12 o 
   5   5   7      105.60       87.02     14.77 o 
   6   5   7     1320.59     1255.19     32.65 o 
   7   5   7      711.97      717.51     49.29 o 
   8   5   7       10.69      -30.63     41.57 o 
   9   5   7      128.43      100.57     51.60 o 
  10   5   7        1.56      -30.64     49.40 o 
  11   5   7       34.59       31.25     57.41 o 
  12   5   7        4.77      -58.69     59.86 o 
  13   5   7      305.90      452.18     89.78 o 
  14   5   7       54.19       94.00     84.24 o 
 -11   6   7     2084.32     2021.54    147.62 o 
 -10   6   7     2951.40     3257.23    172.58 o 
  -9   6   7     3397.53     3386.18    125.81 o 
  -8   6   7     2287.61     2304.45    136.87 o 
  -7   6   7      922.34      980.36     48.36 o 
  -6   6   7     8663.97     8557.69    271.47 o 
  -5   6   7    10628.62    10677.21    246.07 o 
  -4   6   7     6909.37     6850.14    176.67 o 
  -3   6   7    12001.66    11907.50    187.13 o 
  -2   6   7     1513.95     1388.48     54.64 o 
  -1   6   7    15266.85    15517.17    359.37 o 
   0   6   7     3941.70     4089.78     85.41 o 
   1   6   7    12439.51    12419.97    179.29 o 
   2   6   7    15935.61    15893.51    215.41 o 
   3   6   7     2027.14     1980.68     44.47 o 
   4   6   7      883.42      831.50     30.73 o 
   5   6   7     1034.02     1037.32     34.10 o 
   6   6   7     2208.74     2261.92     45.51 o 
   7   6   7      527.41      534.46     31.16 o 
   8   6   7      564.42      588.71     66.44 o 
   9   6   7      208.42      174.66     55.27 o 
  10   6   7       23.64       19.95     52.17 o 
  11   6   7       59.23       62.80     63.50 o 
  12   6   7     1432.77     1431.88    120.22 o 
  13   6   7       24.20      125.80     74.62 o 
  14   6   7       62.79       82.13     78.45 o 
 -11   7   7      306.07      364.21     96.60 o 
 -10   7   7     1161.96     1230.97    116.24 o 
  -9   7   7     1964.72     2040.29     77.66 o 
  -8   7   7      510.31      418.43     41.20 o 
  -7   7   7     2209.68     2221.15     68.33 o 
  -6   7   7      223.45      234.48     82.10 o 
  -5   7   7     7961.77     7750.52    146.80 o 
  -4   7   7     7305.39     7379.95    140.10 o 
  -3   7   7     1898.29     1778.59     88.81 o 
  -2   7   7     4460.78     4412.38     96.71 o 
  -1   7   7      292.27      320.99     70.80 o 
   0   7   7     4086.17     3990.66     58.44 o 
   1   7   7    11545.04    11410.00    131.70 o 
   2   7   7     2526.54     2524.15     63.42 o 
   3   7   7        2.37        1.46     18.83 o 
   4   7   7     1850.31     1714.49     53.66 o 
   5   7   7       27.45       18.89     16.46 o 
   6   7   7     1954.07     1829.76     44.40 o 
   7   7   7     1689.34     1628.37     53.45 o 
   8   7   7      170.51      243.35     57.86 o 
   9   7   7      338.02      311.32     62.22 o 
  10   7   7      244.79      147.55     59.34 o 
  11   7   7      452.65      643.12     84.75 o 
  12   7   7       79.83       58.51     65.91 o 
  13   7   7      544.52      628.14    102.70 o 
  14   7   7        2.60      -98.81     74.88 o 
 -11   8   7      318.12      478.89    103.63 o 
 -10   8   7      411.13      492.19     93.62 o 
  -9   8   7      172.51      146.52     40.44 o 
  -8   8   7       94.61      118.47     36.91 o 
  -7   8   7      328.49      314.01     38.05 o 
  -6   8   7       71.64       49.90     71.96 o 
  -5   8   7      485.68      487.15     44.17 o 
  -4   8   7     5605.94     5364.89    117.21 o 
  -3   8   7     2790.10     2692.86     79.40 o 
  -2   8   7      498.09      601.54     57.48 o 
  -1   8   7        0.04       -6.20     22.32 o 
   0   8   7     9109.73     9056.95    114.11 o 
   1   8   7     6569.64     6971.16     92.63 o 
   2   8   7     8222.93     8078.98    104.43 o 
   3   8   7     2647.38     2553.32     65.03 o 
   4   8   7      512.68      596.99     29.12 o 
   5   8   7      938.75      880.56     34.14 o 
   6   8   7      530.43      533.36     33.34 o 
   7   8   7     9329.98     9212.71    148.26 o 
   8   8   7     1047.25     1074.23     87.84 o 
   9   8   7       88.31      159.24     60.49 o 
  10   8   7      253.01      258.51     68.43 o 
  11   8   7      459.38      560.52     85.32 o 
  12   8   7      570.10      542.31     89.23 o 
  13   8   7      522.37      465.68     90.43 o 
 -10   9   7      145.84       33.94     84.43 o 
  -9   9   7      566.92      502.24     49.74 o 
  -8   9   7        8.53        1.04     47.78 o 
  -7   9   7       21.25       31.74     31.86 o 
  -6   9   7      768.71      745.00     56.49 o 
  -5   9   7     1864.65     1896.28     75.61 o 
  -4   9   7     4539.47     4090.35    104.54 o 
  -3   9   7     1700.21     1629.33     66.74 o 
  -2   9   7     3716.04     3627.68     91.60 o 
  -1   9   7     5305.99     5549.70     80.38 o 
   0   9   7      736.20      617.65     22.33 o 
   1   9   7     8234.35     7823.43     87.84 o 
   2   9   7     5715.88     5803.04     72.98 o 
   3   9   7     9103.52     8817.13    115.02 o 
   4   9   7      696.09      700.46     37.85 o 
   5   9   7     1075.25      924.21     45.23 o 
   6   9   7     6695.75     6522.65    141.22 o 
   7   9   7     2265.45     2515.42     71.82 o 
   8   9   7     2429.05     2606.91    123.10 o 
   9   9   7      822.19      888.15     88.29 o 
  10   9   7        5.27      -27.37     51.07 o 
  11   9   7      629.78      542.07     86.62 o 
  12   9   7      112.26      130.89     70.99 o 
  13   9   7      400.38      467.24     90.96 o 
 -10  10   7      245.14      317.08     94.77 o 
  -9  10   7      122.49       98.73     42.26 o 
  -8  10   7       33.30       -7.57     36.13 o 
  -7  10   7      776.80      780.78     57.43 o 
  -6  10   7       15.50       -3.96     36.57 o 
  -5  10   7      589.92      601.86    108.71 o 
  -4  10   7      741.21      669.75     51.42 o 
  -3  10   7     1538.31     1537.30     75.16 o 
  -2  10   7      187.67      211.27     36.98 o 
  -1  10   7       68.12       83.11     30.74 o 
   0  10   7      226.43      262.42     25.22 o 
   1  10   7     2201.93     2112.39     41.03 o 
   2  10   7     4144.51     3943.57     70.07 o 
   3  10   7       33.20       28.04     16.09 o 
   4  10   7      112.56      125.86     31.80 o 
   5  10   7     1614.77     1525.18     42.41 o 
   6  10   7      105.62       99.51     29.69 o 
   7  10   7       24.65       87.46     30.36 o 
   8  10   7      892.07      797.50     82.44 o 
   9  10   7       31.21       -8.48     52.99 o 
  10  10   7       11.40       35.89     57.12 o 
  11  10   7      564.77      533.93     89.55 o 
  12  10   7      494.94      519.92     95.41 o 
  13  10   7      246.16      351.12     86.91 o 
  -9  11   7       35.76       -7.36     81.59 o 
  -8  11   7     2209.05     2410.31     97.40 o 
  -7  11   7      967.29      922.06     67.59 o 
  -6  11   7     2139.72     2071.98     86.47 o 
  -5  11   7     2270.21     2212.73     86.87 o 
  -4  11   7      388.25      335.55     78.50 o 
  -3  11   7     1107.56     1075.22    102.72 o 
  -2  11   7     2271.83     2388.47     81.39 o 
  -1  11   7     1808.61     1769.72     71.58 o 
   0  11   7     4690.66     4502.13    106.34 o 
   1  11   7       91.29       92.13     18.23 o 
   2  11   7      499.80      490.89     26.07 o 
   3  11   7     3976.14     3809.78     62.02 o 
   4  11   7      203.15      200.62     36.47 o 
   5  11   7     4478.96     4377.17     80.68 o 
   6  11   7      117.58      136.09     46.20 o 
   7  11   7      213.22      177.46     35.44 o 
   8  11   7      137.10       99.41     35.48 o 
   9  11   7      520.27      647.64     82.01 o 
  10  11   7     2259.90     2084.49    132.35 o 
  11  11   7       20.41       97.02     69.70 o 
  12  11   7       11.31      -50.81     64.97 o 
  13  11   7      106.61      203.05     85.88 o 
  -8  12   7     1104.79     1109.41     80.79 o 
  -7  12   7     2549.25     2575.61     84.91 o 
  -6  12   7     5357.09     5268.14    135.29 o 
  -5  12   7     1072.78      942.81     64.09 o 
  -4  12   7     1304.89     1186.86     66.58 o 
  -3  12   7     2353.75     2495.02     89.21 o 
  -2  12   7     1868.54     1773.95     76.71 o 
  -1  12   7     7849.84     7627.74    177.53 o 
   0  12   7     2554.27     2508.99    142.50 o 
   1  12   7     2498.19     2404.84     84.95 o 
   2  12   7       29.78       45.86     19.64 o 
   3  12   7     1986.33     1824.13     46.70 o 
   4  12   7      990.49      945.46     36.36 o 
   5  12   7     1536.65     1478.79     45.29 o 
   6  12   7      985.85     1091.24    107.36 o 
   7  12   7      393.27      324.70     34.71 o 
   8  12   7      298.47      266.51     34.62 o 
   9  12   7      492.28      478.81     77.78 o 
  10  12   7      119.56      173.31     69.74 o 
  11  12   7      152.10      221.94     80.56 o 
  12  12   7       15.53      -13.73     67.33 o 
  -8  13   7      118.90      111.70     47.23 o 
  -7  13   7     2801.79     2827.76     91.59 o 
  -6  13   7     1035.42     1097.72     62.09 o 
  -5  13   7     1476.25     1398.41     81.53 o 
  -4  13   7        0.55      -56.23     37.49 o 
  -3  13   7      352.68      327.09     73.70 o 
  -2  13   7     1430.55     1431.65     73.44 o 
  -1  13   7      571.20      584.90     54.58 o 
   0  13   7     2026.12     2232.56     84.12 o 
   1  13   7       14.25        6.94     41.86 o 
   2  13   7       88.14       50.92     21.74 o 
   3  13   7      221.36      188.12     25.44 o 
   4  13   7     1226.89     1215.09     42.98 o 
   5  13   7       22.27       82.89     27.63 o 
   6  13   7      159.69      200.17     39.58 o 
   7  13   7        6.94      -48.59     32.40 o 
   8  13   7        6.82        3.48     29.84 o 
   9  13   7        3.66      -43.45     40.26 o 
  10  13   7      126.69       97.60     75.25 o 
  11  13   7      111.21      135.62     54.42 o 
  12  13   7       47.00      114.35     84.31 o 
  -7  14   7      261.22      206.71     47.97 o 
  -6  14   7      751.61      773.08     57.93 o 
  -5  14   7       13.83      -16.15     46.24 o 
  -4  14   7      824.50      745.24     65.64 o 
  -3  14   7      613.99      439.56     53.57 o 
  -2  14   7      483.95      453.55     68.73 o 
  -1  14   7     1313.95     1388.30     73.69 o 
   0  14   7     1508.13     1399.86     71.29 o 
   1  14   7       43.94       41.74     36.75 o 
   2  14   7        2.64      -16.22     34.03 o 
   3  14   7      155.93       94.35     30.83 o 
   4  14   7     1337.68     1378.30     46.49 o 
   5  14   7      855.17      891.05     55.71 o 
   6  14   7      374.68      392.42     38.61 o 
   7  14   7      197.41      196.21     41.59 o 
   8  14   7       73.95      101.72     66.39 o 
   9  14   7      226.64      284.04     79.99 o 
  10  14   7      163.29       63.82     71.00 o 
  11  14   7      902.38      991.89    120.76 o 
  -6  15   7      315.03      357.80     52.39 o 
  -5  15   7      722.67      719.48     68.32 o 
  -4  15   7       73.76       16.38     45.38 o 
  -3  15   7       10.29       16.13     46.68 o 
  -2  15   7     1122.03     1032.90     71.80 o 
  -1  15   7      752.51      748.49     91.97 o 
   0  15   7      366.92      331.56     51.42 o 
   1  15   7      625.93      689.40     58.39 o 
   2  15   7       97.68      111.11     44.53 o 
   3  15   7      590.26      538.55     62.94 o 
   4  15   7      144.94      116.15     31.86 o 
   5  15   7     1750.37     1742.74     63.80 o 
   6  15   7      351.07      412.36     41.64 o 
   7  15   7        8.93      -10.68     38.36 o 
   8  15   7       35.82       79.92     43.20 o 
   9  15   7       28.74       97.12     68.40 o 
  10  15   7      601.04      476.07     99.65 o 
  11  15   7       10.82      103.33     87.35 o 
  -5  16   7       10.71       34.10     45.56 o 
  -4  16   7      419.16      414.93     64.08 o 
  -3  16   7       28.71       -6.84     49.72 o 
  -2  16   7      147.27      113.95     52.20 o 
  -1  16   7      310.28      325.85     55.09 o 
   0  16   7       23.37       12.86     43.05 o 
   1  16   7      116.28      149.74     48.89 o 
   2  16   7       40.81       80.40     45.88 o 
   3  16   7     1058.55     1180.68     98.89 o 
   4  16   7      168.24      135.67     66.90 o 
   5  16   7       13.40      -21.46     31.34 o 
   6  16   7        0.65       -5.87     34.22 o 
   7  16   7      668.30      757.30     52.47 o 
   8  16   7      103.59      148.18     49.28 o 
   9  16   7      148.04      166.12     81.69 o 
  10  16   7      135.72      206.60     89.47 o 
  -4  17   7      906.00     1206.45     89.56 o 
  -3  17   7      746.65      675.45     73.53 o 
  -2  17   7      433.31      476.49     66.96 o 
  -1  17   7      986.83     1045.57     76.88 o 
   0  17   7        0.12      -56.50     44.16 o 
   1  17   7      562.92      603.39     63.41 o 
   2  17   7     2367.14     2595.94    143.55 o 
   3  17   7     1011.72      979.44     99.71 o 
   4  17   7      111.00      121.79     69.87 o 
   5  17   7      504.67      617.19     92.93 o 
   6  17   7      443.80      428.06     77.50 o 
   7  17   7      603.59      705.74     55.30 o 
   8  17   7      653.83      659.01     66.96 o 
   9  17   7      586.18      553.01     99.99 o 
  -2  18   7      648.46      700.68     76.66 o 
  -1  18   7      241.57      230.29     60.30 o 
   0  18   7       31.53       34.88     70.07 o 
   1  18   7      411.35      534.98     90.95 o 
   2  18   7      277.09      313.63     85.12 o 
   3  18   7      601.94      605.83     97.64 o 
   4  18   7      319.34      353.71     89.18 o 
   5  18   7        3.22       58.25     69.82 o 
   6  18   7      338.16      324.58     81.13 o 
   7  18   7       97.85      -44.55     70.62 o 
   0  19   7        4.34      -35.05     70.14 o 
   1  19   7       13.43      -99.30     66.20 o 
   2  19   7        1.10       20.21     76.08 o 
   3  19   7        4.82       37.34     71.87 o 
   4  19   7       51.09       57.40     79.55 o 
   5  19   7      225.08      177.71     81.91 o 
  -4 -15   8       22.82       39.08     65.98 o 
  -3 -15   8      196.18      172.09     67.46 o 
  -2 -15   8      157.08      176.17     66.12 o 
  -1 -15   8      767.17      814.07     85.74 o 
   0 -15   8       15.91      -78.04     78.21 o 
   1 -15   8       47.69      -44.86     84.85 o 
   2 -15   8       13.87       33.42     91.94 o 
  -6 -14   8      488.48      599.39     81.35 o 
  -5 -14   8     1223.23     1277.36     97.23 o 
  -4 -14   8      328.07      304.35     68.94 o 
  -3 -14   8      568.38      632.09     76.00 o 
  -2 -14   8     3373.99     3204.66    180.07 o 
  -1 -14   8       69.38       20.44     60.32 o 
   0 -14   8     1250.76     1106.74    125.80 o 
   1 -14   8      555.99      387.61     99.51 o 
   2 -14   8      431.27      475.25    104.43 o 
   3 -14   8      367.03      394.54    102.65 o 
   4 -14   8     1225.52     1398.82    144.68 o 
  -7 -13   8     1080.26     1135.45    269.99 o 
  -6 -13   8      311.21      312.31     99.82 o 
  -5 -13   8      384.45      424.40     93.60 o 
  -4 -13   8      354.78      385.50     68.57 o 
  -3 -13   8     1273.40     1225.63     90.09 o 
  -2 -13   8      316.70      497.72    187.90 o 
  -1 -13   8      510.78      482.59     91.55 o 
   0 -13   8      841.30     1044.23     85.63 o 
   1 -13   8       17.73      -14.50     70.55 o 
   2 -13   8       28.02       42.03     77.11 o 
   3 -13   8       60.99       43.89     83.77 o 
   4 -13   8      296.27      282.79     95.49 o 
   5 -13   8       95.27        7.27     90.63 o 
   6 -13   8      108.63       44.00     90.58 o 
  -8 -12   8      111.17       52.25     59.48 o 
  -7 -12   8       20.69        3.43     56.65 o 
  -6 -12   8      122.34      138.69     56.95 o 
  -5 -12   8       60.07      -57.35     51.20 o 
  -4 -12   8       14.35      -16.41     48.53 o 
  -3 -12   8      117.90      133.23     52.45 o 
  -2 -12   8        9.60       14.51     46.97 o 
  -1 -12   8      190.98      262.16     58.35 o 
   0 -12   8       14.20       15.81     47.57 o 
   1 -12   8      243.84      221.65     87.00 o 
   2 -12   8      124.30       81.71     76.35 o 
   3 -12   8      418.89      484.04     95.66 o 
   4 -12   8       41.79       84.88     83.91 o 
   5 -12   8       38.57       78.93     89.51 o 
   6 -12   8       21.61      -59.37     82.14 o 
   7 -12   8      256.94      337.05    108.84 o 
  -9 -11   8      113.65      168.03     63.84 o 
  -8 -11   8      108.72       62.70     57.71 o 
  -7 -11   8       46.57       41.17     53.32 o 
  -6 -11   8       15.78      108.16     54.09 o 
  -5 -11   8        3.64        7.42     56.54 o 
  -4 -11   8     1245.36     1184.23    106.43 o 
  -3 -11   8      270.44      244.17     52.94 o 
  -2 -11   8      104.23       87.88     47.53 o 
  -1 -11   8      652.99      646.52     65.92 o 
   0 -11   8        5.01      -45.57     41.62 o 
   1 -11   8       59.72       80.18     66.67 o 
   2 -11   8       13.83       28.21     66.40 o 
   3 -11   8      144.91        9.04     72.72 o 
   4 -11   8      518.57      367.31     89.47 o 
   5 -11   8      536.08      404.18    100.18 o 
   6 -11   8        6.59       80.01     86.00 o 
   7 -11   8      145.03      120.09     92.92 o 
   8 -11   8       72.78        6.24     91.67 o 
 -10 -10   8       73.02      118.78     61.68 o 
  -9 -10   8        8.09      -40.34     51.93 o 
  -8 -10   8      404.65      492.61     83.60 o 
  -7 -10   8      229.01      189.45     53.46 o 
  -6 -10   8       50.00       16.11     48.76 o 
  -5 -10   8      683.61      655.08     69.11 o 
  -4 -10   8      104.41       76.47     45.29 o 
  -3 -10   8      592.78      618.81     60.82 o 
  -2 -10   8      518.12      460.30     56.72 o 
  -1 -10   8      113.95       75.33     46.99 o 
   0 -10   8      367.78      381.50     57.67 o 
   1 -10   8       13.45      -27.30     58.44 o 
   2 -10   8        4.44       29.22     58.07 o 
   3 -10   8        8.61      -11.26     62.20 o 
   4 -10   8      375.67      405.91     86.67 o 
   5 -10   8       26.69      -27.50     73.78 o 
   6 -10   8        4.70      -26.31     71.45 o 
   7 -10   8     1509.37     1653.95    153.02 o 
   8 -10   8        3.65       10.50     88.85 o 
   9 -10   8       11.79       63.39    106.12 o 
 -10  -9   8      152.20      164.32     50.18 o 
  -9  -9   8      712.17      950.53    159.06 o 
  -8  -9   8      203.39      308.16     59.44 o 
  -7  -9   8       27.97      -33.84     42.87 o 
  -6  -9   8      189.52      256.63     50.41 o 
  -5  -9   8     1568.31     1587.11    114.58 o 
  -4  -9   8      836.08      974.34     67.94 o 
  -3  -9   8     1025.32     1046.47     68.95 o 
  -2  -9   8        3.05       -9.75     38.79 o 
  -1  -9   8      741.26      702.97     59.24 o 
   0  -9   8      113.20       91.48     43.92 o 
   1  -9   8      899.10      773.54     90.20 o 
   2  -9   8     1193.08     1294.69    107.51 o 
   3  -9   8      606.73      342.67     75.95 o 
   4  -9   8      349.69      363.05     80.08 o 
   5  -9   8       17.41       -3.08     66.32 o 
   6  -9   8     1142.57     1384.11    128.52 o 
   7  -9   8        4.29       40.60     80.73 o 
   8  -9   8     1297.48     1408.25    143.36 o 
   9  -9   8      647.09      790.81    129.44 o 
 -11  -8   8      670.09      686.62     67.01 o 
 -10  -8   8     1081.11     1111.77     68.80 o 
  -9  -8   8     1429.25     1539.29    108.10 o 
  -8  -8   8      609.18      686.69     66.13 o 
  -7  -8   8     2191.41     2034.60     89.63 o 
  -6  -8   8      575.82      553.79     56.82 o 
  -5  -8   8     3720.80     3510.35    107.89 o 
  -4  -8   8     1333.22     1400.90    157.98 o 
  -3  -8   8     4780.54     4764.02    295.74 o 
  -2  -8   8     1677.99     1636.22     80.48 o 
  -1  -8   8      208.08      183.95     42.23 o 
   0  -8   8     2932.33     3082.40    100.62 o 
   1  -8   8     1307.91     1303.06    100.35 o 
   2  -8   8     3376.80     3150.19    147.99 o 
   3  -8   8      201.37      300.55     73.77 o 
   4  -8   8      114.24      128.54     63.95 o 
   5  -8   8      124.74      110.31     69.01 o 
   6  -8   8        8.70      -32.65     71.15 o 
   7  -8   8      760.32      806.48     65.85 o 
   8  -8   8      635.36      699.49     69.19 o 
   9  -8   8       17.28       50.29     54.51 o 
  10  -8   8        2.67        6.67     57.94 o 
 -11  -7   8      370.03      367.92     55.23 o 
 -10  -7   8      278.61      249.62     49.20 o 
  -9  -7   8      630.82      591.82     53.84 o 
  -8  -7   8      513.78      581.79     61.01 o 
  -7  -7   8      637.95      651.35     57.88 o 
  -6  -7   8      166.15      137.28     41.51 o 
  -5  -7   8       17.94       43.96     36.66 o 
  -4  -7   8     7366.80     7161.40    150.66 o 
  -3  -7   8       57.61       61.03     40.57 o 
  -2  -7   8     1280.50     1288.09     83.88 o 
  -1  -7   8     2043.40     1898.86     76.63 o 
   0  -7   8        5.10        4.34     31.35 o 
   1  -7   8        8.66      -44.90     45.96 o 
   2  -7   8       68.76       88.98     53.09 o 
   3  -7   8      108.60       88.55     30.65 o 
   4  -7   8      293.36      434.59    142.02 o 
   5  -7   8     1157.33     1154.53     75.18 o 
   6  -7   8      465.20      373.74     48.82 o 
   7  -7   8       94.41      146.60     46.39 o 
   8  -7   8        4.05       26.48     45.59 o 
   9  -7   8       49.61       71.42     78.21 o 
  10  -7   8       92.66      138.20     59.25 o 
  11  -7   8       12.10      103.25    150.21 o 
 -11  -6   8      569.39      629.47     74.74 o 
 -10  -6   8       24.89       15.27     41.28 o 
  -9  -6   8       71.91       59.72     38.54 o 
  -8  -6   8      297.92      290.90     44.18 o 
  -7  -6   8     1180.16     1059.07     65.82 o 
  -6  -6   8      653.48      558.78     53.31 o 
  -5  -6   8       10.44      -63.81     59.27 o 
  -4  -6   8     5778.83     5886.23    130.05 o 
  -3  -6   8      109.45       82.18     33.13 o 
  -2  -6   8     1109.49     1035.38    188.95 o 
  -1  -6   8      614.79      615.74     47.73 o 
   0  -6   8     4103.17     3959.14    104.20 o 
   1  -6   8      445.75      435.28     31.37 o 
   2  -6   8      223.99      239.41     30.97 o 
   3  -6   8      105.28       62.30     43.22 o 
   4  -6   8     4647.93     4834.85    110.10 o 
   5  -6   8      889.70      855.38     92.90 o 
   6  -6   8      927.05     1006.93     60.53 o 
   7  -6   8       19.53       -5.82     39.43 o 
   8  -6   8       19.98        0.14     64.35 o 
   9  -6   8      327.51      276.07     58.74 o 
  10  -6   8      352.81      385.26     65.89 o 
  11  -6   8     1026.99     1098.38    116.51 o 
 -11  -5   8      492.57      697.86     97.20 o 
 -10  -5   8      496.11      541.97     59.78 o 
  -9  -5   8       57.20       30.28     37.47 o 
  -8  -5   8      113.65      116.70     37.00 o 
  -7  -5   8      175.84      132.43     34.21 o 
  -6  -5   8     1396.44     1310.25     66.97 o 
  -5  -5   8      598.28      535.44     46.17 o 
  -4  -5   8      102.16       95.35     38.17 o 
  -3  -5   8      141.73      176.86     41.37 o 
  -2  -5   8        3.37       15.09     27.34 o 
  -1  -5   8       85.29       92.37     31.75 o 
   0  -5   8     2786.18     2603.70     83.27 o 
   1  -5   8       87.74       72.46     22.59 o 
   2  -5   8       79.33       93.85     25.43 o 
   3  -5   8     1961.51     2103.32    107.88 o 
   4  -5   8       64.89       -9.35     27.09 o 
   5  -5   8     4844.90     4879.03    163.89 o 
   6  -5   8       15.12        0.28     32.59 o 
   7  -5   8     1327.66     1495.95     76.54 o 
   8  -5   8       66.32      102.58     57.31 o 
   9  -5   8        5.67       86.63     58.56 o 
  10  -5   8     1579.76     1538.87    114.57 o 
  11  -5   8     1082.08     1347.89    117.35 o 
  12  -5   8       29.47       32.69     77.05 o 
 -12  -4   8      308.09      353.64     88.64 o 
 -11  -4   8      143.67      194.32     75.98 o 
 -10  -4   8        2.17      -49.96     44.10 o 
  -9  -4   8       80.07       35.89     36.17 o 
  -8  -4   8       26.35       21.28     26.08 o 
  -7  -4   8      339.13      383.00     39.48 o 
  -6  -4   8       39.01       15.38     22.06 o 
  -5  -4   8      232.18      251.14     26.86 o 
  -4  -4   8       44.27       67.21     29.10 o 
  -3  -4   8     3450.74     3592.73     88.76 o 
  -2  -4   8     3714.82     3753.51     90.70 o 
  -1  -4   8     6991.76     7093.48    215.23 o 
   0  -4   8        4.24      -15.41     34.91 o 
   1  -4   8      191.24      203.58     46.69 o 
   2  -4   8      382.38      420.94     33.36 o 
   3  -4   8       12.29       25.88     26.27 o 
   4  -4   8      357.93      354.41     63.74 o 
   5  -4   8     1081.86     1105.57     58.29 o 
   6  -4   8     3315.55     3337.09     97.72 o 
   7  -4   8      126.70       91.14     51.38 o 
   8  -4   8      280.17      324.68     66.10 o 
   9  -4   8      668.75      774.95     83.86 o 
  10  -4   8     3071.43     3178.08    156.82 o 
  11  -4   8      331.13      407.80     89.48 o 
  12  -4   8     1405.93     1505.11    135.65 o 
 -11  -3   8       38.40      -80.13     62.83 o 
 -10  -3   8      270.17      390.70     44.26 o 
  -9  -3   8        1.93      -17.84     21.41 o 
  -8  -3   8        7.21      -11.81     22.30 o 
  -7  -3   8     1505.30     1382.23     47.02 o 
  -6  -3   8      337.77      308.02     27.23 o 
  -5  -3   8     2503.30     2484.08     52.69 o 
  -4  -3   8      750.48      698.62     43.21 o 
  -3  -3   8       65.39       44.54     25.57 o 
  -2  -3   8      233.55      246.72     29.96 o 
  -1  -3   8     1231.25     1311.15     54.75 o 
   0  -3   8      552.82      484.98     36.67 o 
   1  -3   8     1173.91     1238.35     45.71 o 
   2  -3   8     1691.23     1698.69     61.38 o 
   3  -3   8        4.46      -17.81     38.49 o 
   4  -3   8       38.90       79.82     28.77 o 
   5  -3   8     4924.82     4872.06    144.41 o 
   6  -3   8     9087.33     8775.54    217.64 o 
   7  -3   8      434.11      347.23     57.29 o 
   8  -3   8     1424.95     1450.43     97.38 o 
   9  -3   8       74.39      -74.92     49.95 o 
  10  -3   8     1206.06     1284.09    109.84 o 
  11  -3   8     2007.69     1794.18    133.40 o 
  12  -3   8      682.01      508.81     97.25 o 
 -12  -2   8       32.48       46.47     73.67 o 
 -11  -2   8     1552.00     1411.32    111.55 o 
 -10  -2   8      708.26      566.25     46.78 o 
  -9  -2   8      581.03      658.48     53.75 o 
  -8  -2   8       40.44       36.04     24.98 o 
  -7  -2   8      802.91      707.29     48.64 o 
  -6  -2   8     3577.85     3517.84     76.05 o 
  -5  -2   8      294.80      288.07     40.91 o 
  -4  -2   8      898.50      996.53     55.49 o 
  -3  -2   8     3010.04     2970.35     62.22 o 
  -2  -2   8      261.32      330.46     29.38 o 
  -1  -2   8     1860.11     1953.72     59.14 o 
   0  -2   8     1411.89     1368.79     52.55 o 
   1  -2   8     1269.68     1259.25     46.18 o 
   2  -2   8     1370.15     1362.93     50.18 o 
   3  -2   8     2785.17     2761.54     72.05 o 
   4  -2   8     3182.30     3128.70    105.17 o 
   5  -2   8     1443.14     1377.03     76.23 o 
   6  -2   8      283.66      212.22     47.60 o 
   7  -2   8     2055.43     1903.10     99.62 o 
   8  -2   8      361.63      242.97     61.28 o 
   9  -2   8      660.76      769.44     81.08 o 
  10  -2   8      157.23      158.45     66.24 o 
  11  -2   8     1646.40     1781.91    126.48 o 
  12  -2   8      775.34      742.89    102.90 o 
  13  -2   8       34.85       94.10     84.95 o 
 -12  -1   8      482.54      370.85     92.77 o 
 -11  -1   8       80.86       85.25     70.59 o 
 -10  -1   8      407.61      483.68     61.63 o 
  -9  -1   8        9.48      -14.82     29.32 o 
  -8  -1   8      225.23      203.21     32.06 o 
  -7  -1   8      126.66      144.84     24.49 o 
  -6  -1   8       27.00       15.19     20.20 o 
  -5  -1   8       22.90       38.67     21.03 o 
  -4  -1   8       40.96       26.17     19.60 o 
  -3  -1   8     6272.11     6427.82    138.13 o 
  -2  -1   8     2996.68     3130.74     60.41 o 
  -1  -1   8      957.38      998.15     42.54 o 
   0  -1   8      562.13      654.33     34.58 o 
   1  -1   8      540.92      601.13     33.28 o 
   2  -1   8    16144.60    16244.03    230.73 o 
   3  -1   8      294.34      265.88     23.45 o 
   4  -1   8     8203.54     8169.29    133.68 o 
   5  -1   8      133.67      125.78     24.13 o 
   6  -1   8      838.41      865.03     40.17 o 
   7  -1   8      337.69      350.88     55.82 o 
   8  -1   8      182.57      239.29     59.27 o 
   9  -1   8     2648.59     2561.96    127.56 o 
  10  -1   8       95.47       46.47     56.86 o 
  11  -1   8      147.03      113.67     69.35 o 
  12  -1   8       53.15       48.32     78.46 o 
  13  -1   8      103.56       73.77     81.97 o 
 -12   0   8      111.71      105.62     74.76 o 
 -11   0   8       13.29       62.97     66.98 o 
 -10   0   8      143.04      162.89     47.74 o 
  -9   0   8     1174.26     1086.80     51.70 o 
  -8   0   8      410.99      382.01     35.87 o 
  -7   0   8     3023.09     3140.59     97.97 o 
  -6   0   8     1621.17     1577.57     49.29 o 
  -5   0   8      697.21      723.63     34.13 o 
  -4   0   8     4615.68     4685.18     76.82 o 
  -3   0   8     6261.85     6143.66    121.66 o 
  -2   0   8    10546.73    10117.56    126.16 o 
  -1   0   8     4824.98     5094.91     77.99 o 
   0   0   8     1002.66      921.57     56.26 o 
   1   0   8     3810.52     3722.71     65.35 o 
   2   0   8     6587.62     6811.83     97.28 o 
   3   0   8    16300.92    16279.02    226.53 o 
   4   0   8     7620.86     7361.50    122.61 o 
   5   0   8     1973.69     1979.43     55.93 o 
   6   0   8      123.36      134.70     21.16 o 
   7   0   8     3003.34     3008.76    123.78 o 
   8   0   8     6705.88     6845.39    200.04 o 
   9   0   8     3686.16     3515.51    145.94 o 
  10   0   8        8.42       25.25     57.27 o 
  11   0   8      576.35      704.59     91.00 o 
  12   0   8       14.18       23.57     70.03 o 
  13   0   8      228.81      274.63     94.96 o 
 -12   1   8       15.42      -72.71     66.91 o 
 -11   1   8      300.87      276.12     79.45 o 
 -10   1   8       26.71       28.16     77.20 o 
  -9   1   8      149.53      175.82     53.08 o 
  -8   1   8     3252.19     3396.04     78.79 o 
  -7   1   8      393.82      391.32     33.64 o 
  -6   1   8      308.21      330.20     35.06 o 
  -5   1   8     1097.98     1140.66     38.99 o 
  -4   1   8     1624.68     1641.05     42.24 o 
  -3   1   8     3301.75     3148.54     70.63 o 
  -2   1   8     1378.01     1270.30     34.73 o 
  -1   1   8     1022.43      947.60     31.55 o 
   0   1   8      150.30      139.81     21.38 o 
   1   1   8      333.96      378.43     37.02 o 
   2   1   8     5031.75     4946.23     95.36 o 
   3   1   8     9532.17     9395.16    263.32 o 
   4   1   8     4263.76     4270.47     85.13 o 
   5   1   8      905.81      991.64     40.05 o 
   6   1   8      161.53      168.04     26.65 o 
   7   1   8     4908.08     5013.97    159.76 o 
   8   1   8      467.01      515.82     68.73 o 
   9   1   8     3629.35     3851.46    155.77 o 
  10   1   8     2124.38     1965.62    118.54 o 
  11   1   8        0.27      -77.74     54.66 o 
  12   1   8      553.96      415.89     85.75 o 
  13   1   8       58.95       76.60     79.35 o 
 -12   2   8      506.18      629.21    101.08 o 
 -11   2   8      614.84      562.25     91.79 o 
 -10   2   8      346.20      381.08     55.82 o 
  -9   2   8        5.80       23.89     40.60 o 
  -8   2   8      743.58      790.98    122.20 o 
  -7   2   8       48.06       56.69     26.38 o 
  -6   2   8      710.04      723.28     43.32 o 
  -5   2   8      107.13       93.56     25.33 o 
  -4   2   8      299.86      318.28     21.69 o 
  -3   2   8      411.53      407.66     19.31 o 
  -2   2   8     6756.51     6928.46    114.84 o 
  -1   2   8      603.20      479.25     40.41 o 
   0   2   8      733.84      688.01     54.52 o 
   1   2   8      413.39      379.90     22.67 o 
   2   2   8       53.27       58.47     16.35 o 
   3   2   8     8678.29     9154.32    144.06 o 
   4   2   8      729.51      736.59     57.91 o 
   5   2   8      833.89      898.16     37.18 o 
   6   2   8     1685.32     1658.02     43.47 o 
   7   2   8     1445.54     1532.64     90.00 o 
   8   2   8     1568.20     1366.63     95.42 o 
   9   2   8     6059.80     5668.05    186.75 o 
  10   2   8     2531.22     2572.12    133.03 o 
  11   2   8      285.34      247.40     71.94 o 
  12   2   8      115.91      148.16     74.49 o 
  13   2   8      944.97      929.32    111.77 o 
 -12   3   8       38.07       -3.21     79.13 o 
 -11   3   8       21.00      -58.56     69.41 o 
 -10   3   8       92.95       68.92     61.06 o 
  -9   3   8      144.71       89.95     43.50 o 
  -8   3   8      989.36     1047.17     64.61 o 
  -7   3   8      195.83      144.05     53.22 o 
  -6   3   8       17.77      -11.18     21.16 o 
  -5   3   8     1095.88     1042.69     41.27 o 
  -4   3   8     4840.29     4864.90     77.45 o 
  -3   3   8     1349.24     1319.57     28.47 o 
  -2   3   8     1740.18     1750.38     47.23 o 
  -1   3   8       39.69       23.17     12.53 o 
   0   3   8     4264.07     4441.79     67.80 o 
   1   3   8      101.71      133.90     23.20 o 
   2   3   8     3257.53     3171.97     96.25 o 
   3   3   8     5114.73     5446.59     78.81 o 
   4   3   8     5804.75     5919.60     81.60 o 
   5   3   8     4948.88     4672.98    164.58 o 
   6   3   8     1869.53     2024.87     77.95 o 
   7   3   8      584.86      515.30     64.03 o 
   8   3   8     6047.73     5970.81    183.96 o 
   9   3   8     3717.09     3668.66    147.03 o 
  10   3   8     2191.14     2147.69    126.79 o 
  11   3   8       31.63       34.59     63.52 o 
  12   3   8      393.09      525.78     89.94 o 
  13   3   8     1425.65     1450.13    126.93 o 
  14   3   8      236.54      259.73     96.36 o 
 -11   4   8        1.45      -79.48     70.79 o 
 -10   4   8       17.71      -10.18     47.78 o 
  -9   4   8        0.21       -5.61     39.81 o 
  -8   4   8       21.44        8.85     38.53 o 
  -7   4   8      441.32      440.73     47.46 o 
  -6   4   8       58.56       52.22     49.13 o 
  -5   4   8     5544.78     5439.47     98.08 o 
  -4   4   8      531.46      493.47     25.61 o 
  -3   4   8      661.82      637.45     32.73 o 
  -2   4   8     2543.20     2556.81    119.18 o 
  -1   4   8      240.17      259.25     28.88 o 
   0   4   8       71.93       59.63     13.02 o 
   1   4   8     2049.97     2298.98    121.73 o 
   2   4   8     1049.86     1147.69     36.25 o 
   3   4   8       67.47       22.85     16.35 o 
   4   4   8     4515.59     4461.32     68.21 o 
   5   4   8      983.22     1074.65     68.40 o 
   6   4   8       61.79       78.30     14.49 o 
   7   4   8        5.08       -5.41     41.38 o 
   8   4   8      587.17      570.26     71.45 o 
   9   4   8      624.28      747.12     80.93 o 
  10   4   8      161.79      169.27     60.61 o 
  11   4   8      587.26      654.29     89.10 o 
  12   4   8       98.93       86.17     68.01 o 
  13   4   8        0.27      -90.05     69.97 o 
  14   4   8      117.62      129.90     84.13 o 
 -11   5   8      161.60      160.41     85.48 o 
 -10   5   8       91.73      143.32     51.53 o 
  -9   5   8      818.19      893.52    102.06 o 
  -8   5   8        0.82      -14.15     30.69 o 
  -7   5   8      214.74      269.63     53.16 o 
  -6   5   8     2516.60     2487.78     84.74 o 
  -5   5   8     4726.21     4933.07    115.88 o 
  -4   5   8     3332.43     3508.53     93.78 o 
  -3   5   8     1308.13     1222.65     57.09 o 
  -2   5   8     5345.37     5684.18    113.06 o 
  -1   5   8     3466.31     3531.85     83.48 o 
   0   5   8     9064.93     9419.53    113.36 o 
   1   5   8    17752.03    18293.72    248.16 o 
   2   5   8    13435.60    13543.92    190.99 o 
   3   5   8      156.25      149.04     21.66 o 
   4   5   8      927.68      915.59     32.38 o 
   5   5   8     2437.03     2428.36     47.90 o 
   6   5   8     7746.09     7893.72     99.50 o 
   7   5   8     2070.21     1896.22    100.83 o 
   8   5   8     1314.93     1351.63     94.64 o 
   9   5   8      175.46      173.21     58.59 o 
  10   5   8       11.41      -15.02     52.03 o 
  11   5   8      320.65      468.98     83.24 o 
  12   5   8      336.29      397.82     86.69 o 
  13   5   8      520.82      533.52     95.18 o 
  14   5   8       56.26      124.32     88.88 o 
 -11   6   8      453.04      421.16     97.90 o 
 -10   6   8     2235.06     2532.90    161.24 o 
  -9   6   8     1167.90     1250.87     96.22 o 
  -8   6   8      924.39      891.57     51.52 o 
  -7   6   8      425.58      426.27     48.54 o 
  -6   6   8     2810.53     2906.44     92.99 o 
  -5   6   8     6689.05     6602.11    136.11 o 
  -4   6   8     9085.88     8909.74    161.13 o 
  -3   6   8     8796.33     8643.52    153.26 o 
  -2   6   8     3975.77     4029.19    145.95 o 
  -1   6   8     5835.86     5924.36    114.80 o 
   0   6   8    19880.65    20074.57    301.64 o 
   1   6   8    10933.61    10572.31    162.63 o 
   2   6   8    17112.37    17173.93    233.79 o 
   3   6   8     5192.38     5204.45     80.31 o 
   4   6   8     4192.23     3990.55     66.73 o 
   5   6   8     9214.51     9287.91    116.88 o 
   6   6   8     3459.43     3480.72     59.61 o 
   7   6   8    10328.29    10416.96    258.02 o 
   8   6   8     1499.16     1572.68    103.84 o 
   9   6   8      353.09      357.87     64.62 o 
  10   6   8       10.15       -2.72     55.45 o 
  11   6   8     1148.25     1071.92    100.96 o 
  12   6   8      542.11      664.77     93.40 o 
  13   6   8      291.45      314.48     86.12 o 
  14   6   8        3.76      -16.74     77.62 o 
 -11   7   8      354.37      265.99     97.10 o 
 -10   7   8      571.43      677.78    101.45 o 
  -9   7   8      399.35      430.50     46.82 o 
  -8   7   8      854.90      916.84     53.90 o 
  -7   7   8       91.41      153.61     62.36 o 
  -6   7   8      292.99      276.21     43.98 o 
  -5   7   8     1594.52     1642.78     73.54 o 
  -4   7   8     7909.63     7653.28    202.03 o 
  -3   7   8      747.73      603.39    100.50 o 
  -2   7   8      121.81      115.84     29.09 o 
  -1   7   8     3924.16     3999.03     91.92 o 
   0   7   8     4043.15     4146.26     91.65 o 
   1   7   8     4175.94     3914.82     60.88 o 
   2   7   8     3999.25     4029.17     85.55 o 
   3   7   8     2978.00     2891.11    128.24 o 
   4   7   8      948.57      972.70     59.00 o 
   5   7   8     1964.52     2038.73     48.73 o 
   6   7   8     6693.61     6894.12     95.74 o 
   7   7   8     2228.66     2308.15     63.70 o 
   8   7   8      123.47      229.82     57.70 o 
   9   7   8      849.83      969.73     85.95 o 
  10   7   8       96.92       50.60     59.64 o 
  11   7   8      568.69      670.81     92.42 o 
  12   7   8     1313.30     1380.85    117.25 o 
  13   7   8      108.22      121.08     81.75 o 
 -10   8   8       22.37      -18.60     72.50 o 
  -9   8   8       88.54      100.25     39.97 o 
  -8   8   8      253.56      192.23     40.13 o 
  -7   8   8      533.82      481.46     58.52 o 
  -6   8   8       83.49       34.19     36.53 o 
  -5   8   8      513.15      531.13     96.97 o 
  -4   8   8       69.27       68.97     48.16 o 
  -3   8   8       78.39       32.44     61.61 o 
  -2   8   8       23.15      -12.55     25.04 o 
  -1   8   8      393.78      441.43     38.66 o 
   0   8   8      152.86      188.30     32.36 o 
   1   8   8     2106.02     2144.98     48.44 o 
   2   8   8     3058.95     2934.50     55.02 o 
   3   8   8     4221.35     4334.16     89.87 o 
   4   8   8     1050.94     1066.84     45.99 o 
   5   8   8      571.79      500.64     28.41 o 
   6   8   8     6679.76     6573.51    103.52 o 
   7   8   8     1627.75     1702.09     58.42 o 
   8   8   8     3086.16     2830.11    129.53 o 
   9   8   8      274.88      182.71     58.54 o 
  10   8   8      823.44      985.29     96.63 o 
  11   8   8      141.98       78.94     66.20 o 
  12   8   8     1621.63     1951.48    134.19 o 
  13   8   8      688.05      915.15    109.35 o 
 -10   9   8       70.00      155.63     91.85 o 
  -9   9   8        9.57       12.92     38.37 o 
  -8   9   8      358.65      361.23     45.65 o 
  -7   9   8      843.00      873.15     61.65 o 
  -6   9   8      363.34      362.02     47.82 o 
  -5   9   8        0.09       27.70     34.03 o 
  -4   9   8       13.52       31.61     51.72 o 
  -3   9   8      490.51      474.12     43.95 o 
  -2   9   8       22.27       38.36     29.31 o 
  -1   9   8      288.82      359.80     38.32 o 
   0   9   8      212.00      207.74     31.37 o 
   1   9   8     5318.01     5288.28     79.51 o 
   2   9   8     5806.31     5859.28     86.88 o 
   3   9   8       67.11       77.97     20.06 o 
   4   9   8     2382.35     2260.61     64.97 o 
   5   9   8     1022.06     1005.98     39.57 o 
   6   9   8     2120.84     2068.98     80.77 o 
   7   9   8     5367.42     5272.48    107.47 o 
   8   9   8     1568.16     1620.70    103.61 o 
   9   9   8      497.98      607.92     80.64 o 
  10   9   8       58.71       54.99     59.17 o 
  11   9   8      545.98      690.69     96.45 o 
  12   9   8      701.60      845.42    105.89 o 
  13   9   8      454.60      478.91     98.77 o 
  -9  10   8       18.29       23.00     41.60 o 
  -8  10   8      488.58      505.54     50.96 o 
  -7  10   8      458.10      406.04     54.31 o 
  -6  10   8     1486.22     1426.54     75.00 o 
  -5  10   8        2.97      -19.29     34.62 o 
  -4  10   8       80.10       55.60     43.61 o 
  -3  10   8       15.93      -41.20     31.26 o 
  -2  10   8      223.61      234.73     38.07 o 
  -1  10   8     2958.90     3025.25     86.96 o 
   0  10   8      123.09      151.82     31.76 o 
   1  10   8      884.81      927.16     35.20 o 
   2  10   8       11.65       -3.50     18.04 o 
   3  10   8      163.78      181.66     23.20 o 
   4  10   8       84.64       76.34     21.64 o 
   5  10   8       41.57       36.48     22.57 o 
   6  10   8     2605.62     2504.88     75.09 o 
   7  10   8      473.99      521.22     42.03 o 
   8  10   8      507.55      549.84     73.17 o 
   9  10   8      128.05      107.38     60.30 o 
  10  10   8      142.33      115.35     66.41 o 
  11  10   8       19.03      106.42     65.94 o 
  12  10   8        3.34      119.33     73.61 o 
  13  10   8       69.78      -11.24     79.04 o 
  -9  11   8      734.94      677.02     58.29 o 
  -8  11   8       18.76      -32.00     39.49 o 
  -7  11   8     3313.14     3507.68     94.77 o 
  -6  11   8     1770.18     1808.84     83.77 o 
  -5  11   8     3596.35     3678.15    110.39 o 
  -4  11   8      460.60      373.27     57.10 o 
  -3  11   8     1971.21     2043.79     80.21 o 
  -2  11   8     6703.94     6750.49    142.36 o 
  -1  11   8     4684.85     4730.45    114.51 o 
   0  11   8     4048.88     3935.63    111.64 o 
   1  11   8     2786.10     2788.60     97.79 o 
   2  11   8     4076.02     3965.57    102.63 o 
   3  11   8      370.67      416.00     51.38 o 
   4  11   8     8735.80     8735.25    123.00 o 
   5  11   8     8541.71     8245.04    118.55 o 
   6  11   8       12.24        2.47     20.93 o 
   7  11   8       70.30       50.89     31.92 o 
   8  11   8     2418.21     2487.31    131.60 o 
   9  11   8      791.57      791.04     92.21 o 
  10  11   8      589.39      627.77     89.72 o 
  11  11   8      579.93      731.12     97.97 o 
  12  11   8        2.93      -95.40     63.60 o 
  13  11   8      234.25      274.57     92.23 o 
  -8  12   8     1355.66     1439.93     70.67 o 
  -7  12   8     2440.06     2629.51     89.23 o 
  -6  12   8     5722.17     5772.84    348.01 o 
  -5  12   8      526.71      514.38     62.00 o 
  -4  12   8     3866.69     3818.28    112.30 o 
  -3  12   8     1716.71     1840.29    129.24 o 
  -2  12   8     6790.38     6711.99    232.51 o 
  -1  12   8     6504.56     6319.90    292.44 o 
   0  12   8     6186.94     6464.04    137.63 o 
   1  12   8     3867.93     3930.52    102.43 o 
   2  12   8     3313.11     3336.69     69.97 o 
   3  12   8      294.58      299.58     30.67 o 
   4  12   8     7069.51     6779.99    107.16 o 
   5  12   8     2898.99     2923.33     78.39 o 
   6  12   8      921.36     1006.73     54.97 o 
   7  12   8     1359.43     1269.72     52.49 o 
   8  12   8       70.59       17.83     39.83 o 
   9  12   8      605.09      759.59     90.89 o 
  10  12   8      474.88      469.17     88.56 o 
  11  12   8      751.03      774.49    102.53 o 
  12  12   8       89.87       43.98     72.43 o 
  -8  13   8      259.48      243.59     48.76 o 
  -7  13   8      833.95      914.97     67.73 o 
  -6  13   8      791.82      707.16     68.56 o 
  -5  13   8      660.17      711.93     84.32 o 
  -4  13   8      205.89      154.77     47.25 o 
  -3  13   8      671.07      760.22     61.31 o 
  -2  13   8      793.29      678.30     58.27 o 
  -1  13   8     3028.17     3064.17     98.01 o 
   0  13   8     1149.99     1082.53     73.85 o 
   1  13   8       51.05       94.66     37.03 o 
   2  13   8        2.88      -16.48     34.20 o 
   3  13   8     1675.82     1595.37     68.40 o 
   4  13   8      352.51      394.75     37.85 o 
   5  13   8     2284.29     2240.18     77.50 o 
   6  13   8       46.09       46.78     34.38 o 
   7  13   8       49.65       78.26     36.19 o 
   8  13   8       48.55      -14.09     40.73 o 
   9  13   8        4.17      -57.83    102.68 o 
  10  13   8      911.40      972.05    155.40 o 
  11  13   8      203.47      166.35     59.42 o 
  12  13   8        4.04      -17.72     79.85 o 
  -7  14   8       40.47        5.54     43.20 o 
  -6  14   8      160.16      169.83     55.00 o 
  -5  14   8      138.33      165.90     51.82 o 
  -4  14   8      980.95     1025.30     71.27 o 
  -3  14   8        6.16       19.19     59.19 o 
  -2  14   8      150.56      169.70     44.66 o 
  -1  14   8     1081.11     1003.41     65.59 o 
   0  14   8      227.33      275.62     46.95 o 
   1  14   8        4.02      -46.41     35.95 o 
   2  14   8      518.52      538.05     52.93 o 
   3  14   8      218.90      167.22     65.56 o 
   4  14   8      926.15      877.99     39.01 o 
   5  14   8      606.59      590.64     58.83 o 
   6  14   8      623.98      531.18     50.70 o 
   7  14   8      152.35      165.27     42.79 o 
   8  14   8       92.27       81.37     55.18 o 
   9  14   8      148.28      136.99     48.79 o 
  10  14   8      689.80      789.24     71.61 o 
  11  14   8       11.83       -5.57     79.67 o 
  -6  15   8       78.15       31.95     44.06 o 
  -5  15   8      162.49       87.43     60.34 o 
  -4  15   8       16.03       45.69     85.39 o 
  -3  15   8     2008.21     2012.83    123.56 o 
  -2  15   8      836.50      957.48     71.65 o 
  -1  15   8       22.11       29.43     42.37 o 
   0  15   8      660.85      776.70     65.89 o 
   1  15   8      134.77       84.62     44.14 o 
   2  15   8      148.07      150.14     43.73 o 
   3  15   8       13.45      -19.32     39.84 o 
   4  15   8      291.54      260.74     47.87 o 
   5  15   8     1157.58     1130.59     60.79 o 
   6  15   8      433.47      381.16    103.21 o 
   7  15   8       44.97       25.30     39.91 o 
   8  15   8       31.82       19.38     42.05 o 
   9  15   8      209.04      273.38     83.31 o 
  10  15   8        9.26      104.06     78.92 o 
  -5  16   8      544.99      559.81    118.26 o 
  -4  16   8       44.72       28.05     53.88 o 
  -3  16   8      400.70      402.99     63.21 o 
  -2  16   8      446.91      495.96     62.35 o 
  -1  16   8       64.29       75.50     50.26 o 
   0  16   8      327.76      407.93     69.13 o 
   1  16   8      148.52      115.13     47.14 o 
   2  16   8      418.41      490.06     64.72 o 
   3  16   8      241.31      177.27     49.80 o 
   4  16   8      275.15      323.57     75.34 o 
   5  16   8       86.97      132.33     62.43 o 
   6  16   8      388.53      423.63     73.44 o 
   7  16   8      118.37      149.60     47.71 o 
   8  16   8      629.32      582.81     70.78 o 
   9  16   8      356.37      384.80     90.14 o 
  10  16   8       46.68       96.78     80.87 o 
  -4  17   8      940.71     1022.66     87.05 o 
  -3  17   8     1619.46     1843.61    122.64 o 
  -2  17   8     1900.70     1722.01     95.63 o 
  -1  17   8       34.67       10.62     50.90 o 
   0  17   8     1175.80     1192.80     79.08 o 
   1  17   8      478.89      644.82    116.02 o 
   2  17   8     4398.62     4333.35    130.53 o 
   3  17   8      604.74      508.23     89.34 o 
   4  17   8      620.47      664.77     89.10 o 
   5  17   8      557.34      549.00     88.55 o 
   6  17   8       91.13       90.48     70.39 o 
   7  17   8     1037.15      965.04     99.19 o 
   8  17   8      477.71      415.03     61.20 o 
   9  17   8     1022.78     1036.03    117.26 o 
  -2  18   8     1414.60     1404.67    133.25 o 
  -1  18   8      450.05      456.23     69.27 o 
   0  18   8      201.51      166.16     57.12 o 
   1  18   8     1363.73     1360.53     87.79 o 
   2  18   8       84.22       80.36     72.96 o 
   3  18   8     1756.54     1833.07    132.31 o 
   4  18   8      364.94      242.89     79.35 o 
   5  18   8       53.34       88.36     71.45 o 
   6  18   8       30.18      -21.67     67.52 o 
   7  18   8      329.14      346.61     87.32 o 
   1  19   8       26.33       52.94     75.79 o 
   2  19   8       77.37        8.20     77.36 o 
   3  19   8      188.64      180.68     86.34 o 
   4  19   8       13.77      -96.59     64.39 o 
   5  19   8        9.21       45.30     79.16 o 
  -5 -14   9      425.30      415.68     77.05 o 
  -4 -14   9     1657.04     1741.12    157.94 o 
  -3 -14   9      409.19      510.59     86.71 o 
  -2 -14   9      525.41      505.26    166.62 o 
  -1 -14   9     1851.28     1869.05    111.82 o 
   0 -14   9      748.59      950.63    127.22 o 
   1 -14   9     1218.44     1393.19    141.93 o 
   2 -14   9       50.51       39.86     87.82 o 
   3 -14   9     1874.13     2255.52    173.19 o 
  -6 -13   9      153.36       22.16     59.69 o 
  -5 -13   9      669.02      771.60     81.89 o 
  -4 -13   9       57.60      103.94     60.77 o 
  -3 -13   9      819.49      728.09    167.05 o 
  -2 -13   9      442.49      384.70     67.79 o 
  -1 -13   9     1353.24     1414.45     95.36 o 
   0 -13   9      531.27      626.11    108.98 o 
   1 -13   9        1.60      -82.27     73.75 o 
   2 -13   9      605.55      733.33    115.81 o 
   3 -13   9      486.19      585.61    115.69 o 
   4 -13   9      117.19      167.03     91.94 o 
   5 -13   9      497.05      504.89    119.90 o 
  -7 -12   9       30.24       72.69     60.90 o 
  -6 -12   9       22.83       29.60     58.31 o 
  -5 -12   9      127.59      171.72     62.38 o 
  -4 -12   9       72.81       43.79     55.07 o 
  -3 -12   9      108.80       88.36     55.91 o 
  -2 -12   9       25.45      -12.95     70.50 o 
  -1 -12   9        0.77       19.94     51.88 o 
   0 -12   9      235.01      119.90     55.80 o 
   1 -12   9        1.87       -8.83     70.61 o 
   2 -12   9        3.35       82.83     78.44 o 
   3 -12   9       21.49      -44.52     72.64 o 
   4 -12   9      359.95      374.33     97.78 o 
   5 -12   9        1.27      -62.55     78.50 o 
   6 -12   9       20.32      -96.58     90.61 o 
  -8 -11   9      343.80      412.22     72.69 o 
  -7 -11   9      186.39      194.42     64.13 o 
  -6 -11   9       38.34       13.04     51.86 o 
  -5 -11   9     1038.40     1038.94     79.61 o 
  -4 -11   9     1402.96     1380.45     86.33 o 
  -3 -11   9       47.21       45.72     48.46 o 
  -2 -11   9        6.17      -16.14     48.27 o 
  -1 -11   9      250.99      266.36     92.92 o 
   0 -11   9      114.48       40.64     50.74 o 
   1 -11   9       54.57       90.57     77.02 o 
   2 -11   9      127.33      179.43     76.64 o 
   3 -11   9       27.69       -8.00     69.72 o 
   4 -11   9        5.58       60.35     75.97 o 
   5 -11   9     1441.05     1484.56    138.93 o 
   6 -11   9      496.30      652.93    121.26 o 
   7 -11   9       44.58        0.27     93.79 o 
  -9 -10   9      303.94      305.80     84.89 o 
  -8 -10   9       59.26       66.10     66.24 o 
  -7 -10   9      234.46      222.54     57.00 o 
  -6 -10   9      123.60      147.47     54.93 o 
  -5 -10   9      872.22      802.53    138.12 o 
  -4 -10   9        3.28       18.16     52.89 o 
  -3 -10   9        0.66       13.30     44.02 o 
  -2 -10   9     1330.23     1267.02     79.19 o 
  -1 -10   9     1441.97     1534.11     84.34 o 
   0 -10   9        3.77      -28.97     42.98 o 
   1 -10   9      171.55       51.62     66.82 o 
   2 -10   9      253.94      129.17     72.44 o 
   3 -10   9       36.29      -15.47     63.67 o 
   4 -10   9      605.52      542.82     99.28 o 
   5 -10   9       95.51       84.72     79.43 o 
   6 -10   9        9.96       39.70     80.41 o 
   7 -10   9        5.52      -19.75     83.31 o 
   8 -10   9      180.21      226.36    108.73 o 
  -9  -9   9      483.12      441.64     69.06 o 
  -8  -9   9       85.21       94.78     53.73 o 
  -7  -9   9        5.93      -46.24     44.42 o 
  -6  -9   9     1073.14      979.69    133.41 o 
  -5  -9   9        1.66      -14.59     44.15 o 
  -4  -9   9     1190.37     1261.47     76.95 o 
  -3  -9   9     2920.72     3176.04    109.79 o 
  -2  -9   9      121.17      184.78     76.61 o 
  -1  -9   9      216.00      231.30     48.90 o 
   0  -9   9      513.70      417.53     73.76 o 
   1  -9   9     1249.00     1153.99    106.17 o 
   2  -9   9     1674.36     1531.59    117.86 o 
   3  -9   9      619.67      531.35     87.25 o 
   4  -9   9      556.80      575.53     88.26 o 
   5  -9   9        0.43       -6.33     67.70 o 
   6  -9   9        7.58      -13.72     75.72 o 
   7  -9   9     1300.37     1498.63    141.82 o 
   8  -9   9      380.14      330.31    106.70 o 
   9  -9   9      288.54      218.58    106.32 o 
 -10  -8   9     1095.11     1149.61     93.96 o 
  -9  -8   9      271.15      171.13     49.07 o 
  -8  -8   9     1579.29     1721.51     88.87 o 
  -7  -8   9     1742.32     1931.68    165.25 o 
  -6  -8   9      840.01      781.27     67.72 o 
  -5  -8   9     1211.67     1300.40     75.19 o 
  -4  -8   9     2327.39     2210.51     91.96 o 
  -3  -8   9     2078.74     2164.12     90.13 o 
  -2  -8   9     2751.59     2756.12    154.51 o 
  -1  -8   9     1611.65     1651.79    125.51 o 
   0  -8   9      952.93      915.24     64.90 o 
   1  -8   9     4789.62     4541.64    180.11 o 
   2  -8   9     1878.78     1863.68    121.81 o 
   3  -8   9     1494.64     1372.17    112.06 o 
   4  -8   9      384.96      296.15     75.11 o 
   5  -8   9      197.39      327.65     81.83 o 
   6  -8   9      766.84      762.10    106.59 o 
   7  -8   9      852.26      977.01    125.43 o 
   8  -8   9      738.36      860.85    121.08 o 
   9  -8   9        1.62      -30.31     53.04 o 
  10  -8   9        3.37       59.74     60.59 o 
 -10  -7   9        8.79       31.73     46.11 o 
  -9  -7   9     1116.97     1075.56     65.13 o 
  -8  -7   9      595.56      726.26     56.25 o 
  -7  -7   9       71.13      163.64     46.27 o 
  -6  -7   9        8.99      -28.58     38.01 o 
  -5  -7   9      541.83      516.74     53.80 o 
  -4  -7   9     2136.18     2127.38     87.68 o 
  -3  -7   9     1351.28     1406.14     97.17 o 
  -2  -7   9      418.42      489.62     51.65 o 
  -1  -7   9     1678.33     1545.77     74.45 o 
   0  -7   9       62.03       61.50     38.38 o 
   1  -7   9      428.27      267.93     63.57 o 
   2  -7   9     2053.92     2053.58    122.47 o 
   3  -7   9        7.84      -34.06     52.00 o 
   4  -7   9      319.28      363.04     77.39 o 
   5  -7   9      664.98      643.22     53.50 o 
   6  -7   9       52.53       73.18     40.56 o 
   7  -7   9       40.10       45.03     43.72 o 
   8  -7   9       74.64       98.38     49.69 o 
   9  -7   9        3.16       21.82     89.73 o 
  10  -7   9       27.87       40.04     60.09 o 
 -11  -6   9      570.83      843.10    136.24 o 
 -10  -6   9       47.61       52.73     43.10 o 
  -9  -6   9        0.43       -3.61     37.42 o 
  -8  -6   9      272.64      356.04     46.29 o 
  -7  -6   9      777.21      758.77     98.83 o 
  -6  -6   9      571.75      648.69     57.48 o 
  -5  -6   9       23.18       -1.06     36.61 o 
  -4  -6   9       17.73      -29.96     34.16 o 
  -3  -6   9     1723.32     1681.24     72.74 o 
  -2  -6   9     2281.66     2198.13    200.99 o 
  -1  -6   9     4734.82     4895.20    119.45 o 
   0  -6   9      175.08      216.40     41.22 o 
   1  -6   9     1209.79     1067.28     89.82 o 
   2  -6   9      102.88       69.06     28.19 o 
   3  -6   9       97.68       90.54     32.18 o 
   4  -6   9      396.14      391.27     42.56 o 
   5  -6   9     1044.85     1043.14     59.29 o 
   6  -6   9      138.92      156.58     42.22 o 
   7  -6   9      886.33      850.57     64.53 o 
   8  -6   9        0.88      -22.97     44.21 o 
   9  -6   9        3.22       46.17     48.54 o 
  10  -6   9     1084.36     1253.67     89.43 o 
  11  -6   9      242.99      234.12     69.58 o 
 -11  -5   9      480.06      508.01     69.89 o 
 -10  -5   9      562.31      687.62     57.57 o 
  -9  -5   9      996.88     1184.42     63.29 o 
  -8  -5   9      187.09      181.85     39.85 o 
  -7  -5   9     2409.10     2233.02     74.07 o 
  -6  -5   9      742.60      700.67     45.51 o 
  -5  -5   9     3424.10     3497.98    160.90 o 
  -4  -5   9      448.51      536.49     51.96 o 
  -3  -5   9     1174.72     1164.01    110.83 o 
  -2  -5   9     1040.34     1011.54     57.42 o 
  -1  -5   9     1222.62     1147.86     89.74 o 
   0  -5   9       30.60       31.18     31.31 o 
   1  -5   9      297.75      345.89     32.25 o 
   2  -5   9       58.01       45.01     25.21 o 
   3  -5   9      387.74      386.98     38.22 o 
   4  -5   9      223.08      283.30     38.69 o 
   5  -5   9       37.13       12.03     31.86 o 
   6  -5   9     2029.96     2109.21    130.77 o 
   7  -5   9       90.94      134.64     41.68 o 
   8  -5   9      116.85      160.01     47.84 o 
   9  -5   9      169.03      136.78     67.13 o 
  10  -5   9      284.65      350.61     77.26 o 
  11  -5   9      292.16      355.03     85.24 o 
 -11  -4   9      524.68      584.81     68.88 o 
 -10  -4   9      504.85      520.12     64.35 o 
  -9  -4   9      289.41      306.02     43.22 o 
  -8  -4   9       13.37      -14.34     33.92 o 
  -7  -4   9       62.14       28.69     32.52 o 
  -6  -4   9      841.15      781.77     49.36 o 
  -5  -4   9      359.81      405.30     33.54 o 
  -4  -4   9      235.38      282.30     60.91 o 
  -3  -4   9      279.24      269.91     36.26 o 
  -2  -4   9      184.30      125.21     33.74 o 
  -1  -4   9      120.05       80.61     29.69 o 
   0  -4   9      540.77      554.19     86.72 o 
   1  -4   9       12.81      -12.24     21.95 o 
   2  -4   9      364.28      403.39     40.98 o 
   3  -4   9     1643.54     1581.89     60.03 o 
   4  -4   9       99.67      142.73     32.73 o 
   5  -4   9     3002.15     3029.97     90.87 o 
   6  -4   9       46.86       28.21     56.20 o 
   7  -4   9      265.85      334.55     58.59 o 
   8  -4   9       20.14      -43.42     51.64 o 
   9  -4   9      184.06      290.79     67.41 o 
  10  -4   9       30.99       41.73     68.09 o 
  11  -4   9      667.61      718.28    102.51 o 
  12  -4   9      396.24      235.45     92.73 o 
 -10  -3   9      120.01      149.69     50.38 o 
  -9  -3   9      105.02       49.53     36.29 o 
  -8  -3   9       24.62      -10.59     26.11 o 
  -7  -3   9        2.97      -24.34     23.20 o 
  -6  -3   9     1638.98     1678.06     58.08 o 
  -5  -3   9      678.50      682.03     40.26 o 
  -4  -3   9     1983.87     2080.13     59.45 o 
  -3  -3   9       17.32       36.41     26.96 o 
  -2  -3   9      375.74      384.76     94.96 o 
  -1  -3   9     1912.71     1987.42     66.93 o 
   0  -3   9      701.50      574.97     42.63 o 
   1  -3   9     2170.01     1991.70    118.56 o 
   2  -3   9      452.13      516.16     61.04 o 
   3  -3   9       73.15       75.10     35.18 o 
   4  -3   9       23.39       53.86     28.90 o 
   5  -3   9     3689.17     3545.26     95.34 o 
   6  -3   9     2538.32     2374.34    104.97 o 
   7  -3   9       38.94       80.86     49.99 o 
   8  -3   9      194.19      237.84     59.35 o 
   9  -3   9        2.65      -71.83     50.01 o 
  10  -3   9      665.61      769.96     95.60 o 
  11  -3   9     1090.15     1289.98    113.85 o 
  12  -3   9      226.77      240.69     90.88 o 
 -10  -2   9     1050.69     1116.21    142.74 o 
  -9  -2   9        9.87       41.03     33.27 o 
  -8  -2   9      609.69      641.77     38.13 o 
  -7  -2   9     1373.00     1269.21     54.12 o 
  -6  -2   9     1547.29     1614.59     63.41 o 
  -5  -2   9     6963.85     6596.36    135.73 o 
  -4  -2   9       37.66       63.63     28.99 o 
  -3  -2   9     2395.25     2320.05     58.11 o 
  -2  -2   9        7.56       -3.78     18.89 o 
  -1  -2   9     2455.88     2337.43     68.88 o 
   0  -2   9     6962.65     7034.74    129.38 o 
   1  -2   9     3128.42     3121.24     93.14 o 
   2  -2   9      184.35      242.42     29.38 o 
   3  -2   9       85.82       68.45     37.49 o 
   4  -2   9     2028.31     2096.23     70.70 o 
   5  -2   9       40.58       29.41     39.00 o 
   6  -2   9       14.19      -12.79     39.33 o 
   7  -2   9     1582.72     1632.88     95.63 o 
   8  -2   9      374.28      322.68     61.87 o 
   9  -2   9      595.92      551.57     80.55 o 
  10  -2   9      225.83      310.75     76.93 o 
  11  -2   9       12.43      -31.62     64.38 o 
  12  -2   9      310.44      381.71     95.89 o 
 -11  -1   9      307.98      277.33     80.10 o 
 -10  -1   9        6.84       -2.32     44.95 o 
  -9  -1   9       98.35      162.93     48.04 o 
  -8  -1   9        5.69       46.02     29.84 o 
  -7  -1   9       43.59       25.05     27.80 o 
  -6  -1   9      846.39      808.10     40.72 o 
  -5  -1   9     1140.56     1120.42     66.05 o 
  -4  -1   9      590.53      579.04     32.37 o 
  -3  -1   9       37.29       26.13     19.30 o 
  -2  -1   9      177.42      150.62     21.76 o 
  -1  -1   9      257.37      299.15     25.75 o 
   0  -1   9       51.37       53.81     24.23 o 
   1  -1   9       36.91       26.12     23.14 o 
   2  -1   9     1401.74     1490.72     68.74 o 
   3  -1   9     4360.37     4000.56    194.30 o 
   4  -1   9     1481.18     1510.95     55.58 o 
   5  -1   9     3279.74     3357.85     79.10 o 
   6  -1   9      637.03      560.02     60.60 o 
   7  -1   9     2460.56     2463.03    112.65 o 
   8  -1   9     2194.30     2236.25    115.27 o 
   9  -1   9     1139.06      964.38     89.12 o 
  10  -1   9     1720.78     1715.06    118.27 o 
  11  -1   9        0.51       23.53     70.65 o 
  12  -1   9      391.71      553.03    101.79 o 
  13  -1   9      125.00      103.69     84.56 o 
 -11   0   9       45.74      -47.19     67.96 o 
 -10   0   9       27.96       -6.30     45.04 o 
  -9   0   9       91.28       63.82     46.41 o 
  -8   0   9     2443.58     2506.26     70.58 o 
  -7   0   9      188.36      229.46     31.38 o 
  -6   0   9      223.17      252.91     28.83 o 
  -5   0   9      198.03      145.90     28.75 o 
  -4   0   9     1514.75     1445.08     44.79 o 
  -3   0   9     2676.84     2762.05     57.64 o 
  -2   0   9     3546.83     3405.09     63.46 o 
  -1   0   9     5896.45     5851.67     89.28 o 
   0   0   9     4235.74     4617.61     95.84 o 
   1   0   9      509.79      518.79     36.37 o 
   2   0   9     2167.89     2071.00     50.59 o 
   3   0   9    10703.05    11094.35    171.64 o 
   4   0   9     6362.91     6555.28    118.04 o 
   5   0   9       32.82       22.71     22.89 o 
   6   0   9     3520.44     3248.47     86.34 o 
   7   0   9     2832.75     2869.71    123.97 o 
   8   0   9     3377.61     3597.61    141.38 o 
   9   0   9     1343.89     1497.34    105.04 o 
  10   0   9     1758.34     1680.12    116.23 o 
  11   0   9      109.12      149.66     70.73 o 
  12   0   9       25.55      -40.44     69.92 o 
  13   0   9      513.20      617.14    105.44 o 
 -11   1   9      142.10      136.37     78.17 o 
 -10   1   9      299.71      160.66     51.56 o 
  -9   1   9      897.97      820.80     65.03 o 
  -8   1   9     1471.07     1553.49     78.78 o 
  -7   1   9     1624.67     1569.91     60.58 o 
  -6   1   9       54.06        2.61     27.54 o 
  -5   1   9     3781.87     3700.29     78.69 o 
  -4   1   9      194.51      243.62     23.02 o 
  -3   1   9     1304.71     1403.89     40.61 o 
  -2   1   9     2673.60     2591.20     51.93 o 
  -1   1   9     1434.69     1439.07     40.24 o 
   0   1   9      874.86     1079.99     46.24 o 
   1   1   9       32.85       39.37     21.92 o 
   2   1   9     2016.79     2035.43     54.75 o 
   3   1   9     2407.67     2315.87     64.55 o 
   4   1   9      600.47      602.25     36.48 o 
   5   1   9     1055.08     1093.60     46.66 o 
   6   1   9       71.41       95.72     21.09 o 
   7   1   9       12.66      -13.77     42.68 o 
   8   1   9     1008.35     1083.12     84.64 o 
   9   1   9     2991.43     2725.10    134.56 o 
  10   1   9      391.81      389.09     74.85 o 
  11   1   9        8.32       86.92     67.00 o 
  12   1   9       20.08      -10.12     66.93 o 
  13   1   9     1231.08     1283.88    125.94 o 
 -11   2   9       55.44      108.70     77.13 o 
 -10   2   9       62.14       70.03     64.75 o 
  -9   2   9      560.25      513.51     57.23 o 
  -8   2   9       44.29       36.62     41.95 o 
  -7   2   9      287.49      256.88     67.94 o 
  -6   2   9      200.00      183.01     60.44 o 
  -5   2   9     9476.68     9371.32    166.70 o 
  -4   2   9      465.51      527.97     26.17 o 
  -3   2   9       49.45       37.68     15.64 o 
  -2   2   9      663.60      706.21     28.16 o 
  -1   2   9      851.06      862.63     32.96 o 
   0   2   9      317.75      302.81     28.67 o 
   1   2   9     4752.93     4858.46     96.11 o 
   2   2   9      221.15      288.92     30.11 o 
   3   2   9      304.47      381.68     31.01 o 
   4   2   9      531.40      449.11     32.82 o 
   5   2   9       69.57       53.18     26.77 o 
   6   2   9       41.90       46.36     19.02 o 
   7   2   9      354.79      310.14     55.73 o 
   8   2   9     2152.56     1858.56    110.07 o 
   9   2   9     1524.93     1455.38    102.95 o 
  10   2   9       12.73      -75.97     50.65 o 
  11   2   9     1454.03     1326.68    109.67 o 
  12   2   9      153.30      238.62     83.93 o 
  13   2   9       35.76       95.17     83.48 o 
 -11   3   9      121.96       53.96     75.01 o 
 -10   3   9       44.30        3.28     49.16 o 
  -9   3   9       63.66       60.18     46.16 o 
  -8   3   9        1.09       14.99     56.78 o 
  -7   3   9      350.30      342.55     70.21 o 
  -6   3   9     1113.18     1014.11     89.60 o 
  -5   3   9     2948.36     2805.56    125.34 o 
  -4   3   9      780.48      830.32     33.55 o 
  -3   3   9     1621.54     1759.77     34.75 o 
  -2   3   9      318.52      376.56     22.30 o 
  -1   3   9     1218.56     1261.01     43.92 o 
   0   3   9     1515.75     1693.78     69.07 o 
   1   3   9      657.94      587.87     28.17 o 
   2   3   9     1107.62     1069.75     50.38 o 
   3   3   9     3034.64     3054.48     72.47 o 
   4   3   9     1875.80     1871.14     45.29 o 
   5   3   9      422.39      366.26     28.75 o 
   6   3   9     2905.26     3164.07     69.03 o 
   7   3   9       69.41       44.38     46.32 o 
   8   3   9     2877.81     2575.21    121.42 o 
   9   3   9      384.14      229.90     61.81 o 
  10   3   9      247.81      165.08     63.73 o 
  11   3   9      143.06       98.32     69.22 o 
  12   3   9       16.93       80.23     70.33 o 
  13   3   9       67.38      -14.70     72.28 o 
 -11   4   9       28.64       62.41     80.66 o 
 -10   4   9       76.21      -10.47     48.05 o 
  -9   4   9      283.86      236.30     65.81 o 
  -8   4   9      769.53      652.01     59.46 o 
  -7   4   9     1128.13     1137.37     98.27 o 
  -6   4   9      326.19      305.42     43.98 o 
  -5   4   9      384.44      335.80     42.31 o 
  -4   4   9        2.93       -1.62     28.35 o 
  -3   4   9      673.93      666.24     41.08 o 
  -2   4   9       64.88       64.96     41.45 o 
  -1   4   9     2466.22     2445.03     45.00 o 
   0   4   9      520.54      503.14     24.46 o 
   1   4   9        6.22       14.30     15.29 o 
   2   4   9     1022.29     1033.47     45.52 o 
   3   4   9      985.62     1114.15     46.19 o 
   4   4   9      814.60      832.02     32.38 o 
   5   4   9     3226.43     3092.01     55.78 o 
   6   4   9      420.39      418.85     22.78 o 
   7   4   9     2626.31     2382.23    113.90 o 
   8   4   9       52.41       96.37     52.29 o 
   9   4   9       61.82       68.60     54.46 o 
  10   4   9      331.37      237.23     65.32 o 
  11   4   9      203.49      195.28     70.14 o 
  12   4   9      150.71      157.43     73.08 o 
  13   4   9      452.87      505.33     97.40 o 
 -11   5   9       58.75      -10.32     76.95 o 
 -10   5   9      174.26      165.90    106.89 o 
  -9   5   9        7.16       -4.40     45.98 o 
  -8   5   9       52.91       93.96     34.98 o 
  -7   5   9       24.87       65.01     38.41 o 
  -6   5   9      893.23      874.30     57.35 o 
  -5   5   9     2666.53     2619.48     86.46 o 
  -4   5   9     2557.68     2538.28     83.26 o 
  -3   5   9      621.29      590.86     44.60 o 
  -2   5   9      354.28      426.45     59.68 o 
  -1   5   9      976.73     1045.49     94.38 o 
   0   5   9     3216.75     3351.28     62.35 o 
   1   5   9    20363.54    20803.45    281.78 o 
   2   5   9      553.96      524.21     34.66 o 
   3   5   9     9461.74     9185.43    120.28 o 
   4   5   9     3386.72     3310.36     90.51 o 
   5   5   9     5232.26     5395.63     80.92 o 
   6   5   9     6622.62     6542.52     89.76 o 
   7   5   9     9003.13     8456.04    228.19 o 
   8   5   9     2144.18     2191.16    120.10 o 
   9   5   9      153.75      212.46     60.80 o 
  10   5   9      130.09      135.71     61.82 o 
  11   5   9     2662.87     2690.53    145.95 o 
  12   5   9     2996.68     2791.54    156.47 o 
  13   5   9       20.88       -0.46     78.10 o 
 -11   6   9      120.44      191.91     88.49 o 
 -10   6   9      639.13      628.16     68.65 o 
  -9   6   9      546.56      529.70     50.16 o 
  -8   6   9      455.01      431.86     45.40 o 
  -7   6   9       45.38       50.31     42.09 o 
  -6   6   9        2.84      -48.59     32.39 o 
  -5   6   9     9832.56    10436.86    189.07 o 
  -4   6   9     7282.28     7518.75    149.39 o 
  -3   6   9     4236.09     4148.29    150.51 o 
  -2   6   9     1267.38     1357.37     61.03 o 
  -1   6   9     2579.62     2647.36    101.36 o 
   0   6   9     7286.29     7394.82    133.19 o 
   1   6   9    11079.38    11213.20    258.03 o 
   2   6   9     4454.73     4572.66     93.34 o 
   3   6   9     9631.77     9467.59    124.50 o 
   4   6   9     2159.31     2277.87     70.32 o 
   5   6   9     1982.00     2088.39     49.19 o 
   6   6   9     9278.15     8977.64    115.19 o 
   7   6   9     3081.20     3213.07    134.06 o 
   8   6   9     4727.83     4928.96    174.77 o 
   9   6   9      418.16      427.65     69.96 o 
  10   6   9     2374.21     2501.88    133.82 o 
  11   6   9      992.77      949.39    100.18 o 
  12   6   9      564.60      589.33     95.00 o 
  13   6   9      962.28      842.87    108.96 o 
 -10   7   9      489.06      480.78    102.83 o 
  -9   7   9      300.68      310.56     46.27 o 
  -8   7   9      140.10      166.12     38.91 o 
  -7   7   9       80.92       52.86     55.12 o 
  -6   7   9      203.65      236.45     45.64 o 
  -5   7   9      900.73      880.32     58.73 o 
  -4   7   9      892.23      790.67     83.19 o 
  -3   7   9      445.62      447.89     41.75 o 
  -2   7   9       10.23       -3.80     25.01 o 
  -1   7   9      718.41      882.66     57.72 o 
   0   7   9      899.62      868.83    104.49 o 
   1   7   9     1951.25     1947.18     62.39 o 
   2   7   9    12781.13    13196.94    196.25 o 
   3   7   9     1757.97     1767.24    119.72 o 
   4   7   9     1559.92     1422.19     75.94 o 
   5   7   9       13.89       13.67     18.05 o 
   6   7   9     1721.72     1873.42     51.45 o 
   7   7   9     3640.70     3509.64     82.85 o 
   8   7   9      217.06      316.80     63.00 o 
   9   7   9      610.53      703.64     81.12 o 
  10   7   9      196.72      199.16     65.26 o 
  11   7   9      171.44      194.81     70.89 o 
  12   7   9      770.68     1001.36    106.06 o 
  13   7   9     1359.75     1721.57    139.99 o 
 -10   8   9       68.97      167.60     88.32 o 
  -9   8   9       50.50       68.60     40.31 o 
  -8   8   9      924.91      967.88     97.53 o 
  -7   8   9     2318.22     2328.99     93.41 o 
  -6   8   9      351.15      391.87     48.74 o 
  -5   8   9      154.17      191.14     40.55 o 
  -4   8   9       54.90       18.38     34.55 o 
  -3   8   9     2113.40     2241.99     81.61 o 
  -2   8   9      189.25      201.20     35.62 o 
  -1   8   9     1786.57     1698.05     75.71 o 
   0   8   9      686.88      726.89     45.21 o 
   1   8   9     1291.23     1308.96     35.42 o 
   2   8   9      481.37      460.69     36.62 o 
   3   8   9       48.70       66.98     62.15 o 
   4   8   9     2470.62     2545.51     58.02 o 
   5   8   9      582.96      545.30     32.12 o 
   6   8   9        7.47       -4.38     19.36 o 
   7   8   9      820.89      807.01     35.24 o 
   8   8   9      751.27      718.86     78.51 o 
   9   8   9      163.67      161.28     60.94 o 
  10   8   9       30.15       25.73     57.35 o 
  11   8   9      684.84      591.38     93.05 o 
  12   8   9      329.15      332.28     86.55 o 
  13   8   9      418.74      550.90    102.94 o 
  -9   9   9      110.76       79.68     42.28 o 
  -8   9   9       81.09       45.64     39.61 o 
  -7   9   9     1221.41     1128.78     71.43 o 
  -6   9   9      572.43      585.23     69.02 o 
  -5   9   9      629.09      622.87     55.03 o 
  -4   9   9       17.27       38.07     35.86 o 
  -3   9   9        5.11       13.44     31.56 o 
  -2   9   9     5436.02     5292.27    220.24 o 
  -1   9   9      839.85      849.16     50.91 o 
   0   9   9      644.93      630.00     76.45 o 
   1   9   9      298.96      269.17     40.98 o 
   2   9   9      350.69      357.81     25.61 o 
   3   9   9      466.70      449.06     36.70 o 
   4   9   9       93.03       76.98     35.56 o 
   5   9   9        1.18      -23.27     19.09 o 
   6   9   9       30.68      -20.88     20.15 o 
   7   9   9     1742.33     1658.63     90.87 o 
   8   9   9      123.30       76.10     58.27 o 
   9   9   9      150.20      123.52     57.08 o 
  10   9   9        1.58       30.48     60.53 o 
  11   9   9       64.78      122.68     73.81 o 
  12   9   9     1998.66     2140.97    150.24 o 
  13   9   9       10.75      -56.44     72.40 o 
  -9  10   9        3.05        2.13     41.91 o 
  -8  10   9      162.66      121.62     42.98 o 
  -7  10   9       13.19       17.85     45.49 o 
  -6  10   9     2171.33     2027.85    106.31 o 
  -5  10   9       58.17       56.72     60.49 o 
  -4  10   9      194.98      133.08     51.13 o 
  -3  10   9      293.72      340.66     44.21 o 
  -2  10   9     1630.76     1520.09     69.78 o 
  -1  10   9     1546.30     1522.91     68.50 o 
   0  10   9     1622.40     1596.71     98.32 o 
   1  10   9        2.40       27.74     28.29 o 
   2  10   9     1447.27     1458.45     43.79 o 
   3  10   9      433.62      404.04     28.92 o 
   4  10   9     3199.14     3129.14    135.40 o 
   5  10   9     7278.06     7214.39    130.97 o 
   6  10   9      145.08      170.54     26.63 o 
   7  10   9      124.37      120.54     31.65 o 
   8  10   9       20.87       54.13     59.71 o 
   9  10   9      687.55      690.85     85.16 o 
  10  10   9      600.87      546.13     87.37 o 
  11  10   9       98.57      112.40     78.17 o 
  12  10   9      428.12      332.12     89.90 o 
  13  10   9       55.42       17.49     77.35 o 
  -8  11   9       76.60       75.93     43.04 o 
  -7  11   9     1108.95     1143.35    114.02 o 
  -6  11   9      627.75      678.00     62.83 o 
  -5  11   9      590.40      603.83     66.89 o 
  -4  11   9     1716.63     1795.55     80.51 o 
  -3  11   9      232.68      271.24     45.41 o 
  -2  11   9     2770.37     2677.79     90.89 o 
  -1  11   9     6920.86     7377.65    150.85 o 
   0  11   9     5459.98     5235.96    120.28 o 
   1  11   9     5301.39     5148.34    117.78 o 
   2  11   9      348.42      401.77     51.31 o 
   3  11   9     6833.23     6746.66    102.51 o 
   4  11   9     5636.99     5419.43     91.42 o 
   5  11   9     5088.01     5056.11     88.32 o 
   6  11   9     3689.46     3525.02     75.68 o 
   7  11   9       74.39       24.94     31.16 o 
   8  11   9     1652.43     1657.69    117.85 o 
   9  11   9      923.44     1090.84    103.61 o 
  10  11   9     1823.12     1807.20    126.85 o 
  11  11   9     1336.25     1323.15    116.51 o 
  12  11   9      479.41      501.69     99.94 o 
  -8  12   9      299.64      345.14     53.21 o 
  -7  12   9     1414.47     1367.62     90.39 o 
  -6  12   9     1185.67     1253.86     77.88 o 
  -5  12   9     3507.13     3558.99    115.40 o 
  -4  12   9       43.34       48.32     41.56 o 
  -3  12   9     1595.21     1695.38     83.30 o 
  -2  12   9     2856.09     2712.84    168.91 o 
  -1  12   9     7211.42     6904.52    147.90 o 
   0  12   9     4104.31     4347.80    250.13 o 
   1  12   9     1705.77     1568.50     69.69 o 
   2  12   9     2129.08     1998.69     76.34 o 
   3  12   9     4284.10     4138.83    104.87 o 
   4  12   9     2992.40     2891.69     76.50 o 
   5  12   9     2139.61     2105.32     60.48 o 
   6  12   9     4997.34     5019.99     92.19 o 
   7  12   9     1040.48     1036.50     48.16 o 
   8  12   9      762.90      839.79     94.13 o 
   9  12   9      568.42      599.40     89.43 o 
  10  12   9     2426.58     2636.49    154.87 o 
  11  12   9      373.67      511.97     95.59 o 
  12  12   9       14.46       82.90     74.32 o 
  -7  13   9      275.62      274.07     57.59 o 
  -6  13   9      116.99      125.12     52.72 o 
  -5  13   9        0.18       35.22     47.18 o 
  -4  13   9      219.26      286.17     52.70 o 
  -3  13   9      779.36      823.47     89.71 o 
  -2  13   9      395.70      404.39     69.44 o 
  -1  13   9      556.94      482.10     51.30 o 
   0  13   9      689.67      601.23     53.38 o 
   1  13   9      125.27      139.24     39.69 o 
   2  13   9        1.64      -25.87     33.20 o 
   3  13   9       89.14       49.00     34.15 o 
   4  13   9     1432.62     1427.69     68.18 o 
   5  13   9      695.64      704.79     42.45 o 
   6  13   9      410.34      484.37     38.55 o 
   7  13   9        7.44       18.08     34.90 o 
   8  13   9       62.68       85.65     52.55 o 
   9  13   9      854.59      772.70    123.97 o 
  10  13   9       78.19       96.46     51.45 o 
  11  13   9      605.71      552.17     98.95 o 
  12  13   9        7.55       34.25     81.15 o 
  -6  14   9        2.29      -37.83     47.77 o 
  -5  14   9      385.14      375.49     62.73 o 
  -4  14   9     2004.27     1785.68    143.03 o 
  -3  14   9      512.85      469.09     58.12 o 
  -2  14   9      123.07       95.77     45.61 o 
  -1  14   9      499.10      453.31     53.60 o 
   0  14   9        0.63      -28.75     37.78 o 
   1  14   9       54.52       95.60     41.80 o 
   2  14   9     1775.27     1738.53     80.33 o 
   3  14   9      236.15      252.72     50.76 o 
   4  14   9        0.60      -40.71     32.63 o 
   5  14   9      285.66      243.54     49.39 o 
   6  14   9      150.13       40.00     73.40 o 
   7  14   9       61.84       33.70     36.78 o 
   8  14   9       21.91       26.60     61.40 o 
   9  14   9       21.20      -32.66     45.29 o 
  10  14   9      140.33      124.64     55.36 o 
  11  14   9      151.50      170.48     61.09 o 
  -5  15   9     1051.86      991.19     80.69 o 
  -4  15   9      687.98      624.29     68.61 o 
  -3  15   9      553.46      577.66     66.08 o 
  -2  15   9     1818.62     1693.52    196.05 o 
  -1  15   9       23.93       40.54     45.15 o 
   0  15   9      186.66      175.44     50.09 o 
   1  15   9        6.21      -11.65     38.77 o 
   2  15   9     2229.30     2072.55     87.51 o 
   3  15   9      283.39      166.85     46.50 o 
   4  15   9      367.39      326.71     51.19 o 
   5  15   9       80.17       58.83     40.75 o 
   6  15   9      183.18      284.13     67.63 o 
   7  15   9       14.39        0.69     38.67 o 
   8  15   9       75.83      166.28     69.45 o 
   9  15   9       60.87       26.94     72.54 o 
  10  15   9       11.49     -104.79     69.86 o 
  -4  16   9      803.86      794.05    159.17 o 
  -3  16   9      941.72      867.99     74.85 o 
  -2  16   9      597.87      618.55     68.26 o 
  -1  16   9      185.69       96.95     50.68 o 
   0  16   9      103.03      155.76     50.54 o 
   1  16   9     1471.04     1471.82    140.67 o 
   2  16   9      660.19      738.62     64.67 o 
   3  16   9      462.25      564.30     98.41 o 
   4  16   9      287.73      306.96     52.43 o 
   5  16   9       31.42       96.62     64.74 o 
   6  16   9       21.23        2.40     59.82 o 
   7  16   9      808.32      838.01     93.00 o 
   8  16   9      656.31      526.89     90.16 o 
   9  16   9      279.48      380.84     89.92 o 
  -3  17   9     2094.86     2047.90    271.31 o 
  -2  17   9     1083.56     1090.84     82.40 o 
  -1  17   9      536.73      472.83     66.69 o 
   0  17   9     1258.81     1115.14    104.89 o 
   1  17   9     1134.79     1325.99     82.24 o 
   2  17   9      645.73      638.55     69.31 o 
   3  17   9     2855.26     3086.33    115.82 o 
   4  17   9      792.44      784.49     92.45 o 
   5  17   9      483.86      531.53     87.86 o 
   6  17   9      624.42      815.07     97.12 o 
   7  17   9      532.59      468.58     86.20 o 
  -1  18   9      687.50      710.06     77.31 o 
   0  18   9      537.61      607.62     73.56 o 
   1  18   9       28.23      -67.62     86.78 o 
   2  18   9     2458.53     2525.75    117.66 o 
   3  18   9      761.45      842.26     76.35 o 
   4  18   9      952.79      887.71    102.69 o 
   5  18   9       29.33      -22.69     70.83 o 
   6  18   9      353.73      358.08     85.99 o 
   7  18   9      420.38      376.72     89.71 o 
   1  19   9       22.08       40.56     57.06 o 
   2  19   9       84.52      142.46     79.79 o 
   3  19   9      235.42      258.61     86.01 o 
   4  19   9       94.92       94.75     77.23 o 
  -3 -14  10      374.63      370.81     75.44 o 
  -2 -14  10      561.30      576.79    189.24 o 
  -1 -14  10     1013.59      972.49    142.11 o 
   0 -14  10      580.25      531.04    117.06 o 
   1 -14  10      167.93      297.43    109.86 o 
  -5 -13  10       82.72       10.48     60.24 o 
  -4 -13  10      220.94      166.92     93.99 o 
  -3 -13  10       15.14       34.03     60.65 o 
  -2 -13  10      742.67      811.38     83.67 o 
  -1 -13  10      321.39      303.10    105.72 o 
   0 -13  10       43.69        6.14     86.18 o 
   1 -13  10      171.70      206.90     91.75 o 
   2 -13  10        5.03     -115.75     78.18 o 
   3 -13  10      648.91      786.61    128.37 o 
   4 -13  10        4.33       18.08     94.28 o 
  -6 -12  10       24.67       72.46     60.71 o 
  -5 -12  10      258.29      245.99     66.59 o 
  -4 -12  10     1142.97     1110.31    110.10 o 
  -3 -12  10        6.39      -36.49     58.73 o 
  -2 -12  10      600.49      610.90     76.15 o 
  -1 -12  10       10.51      101.15     62.04 o 
   0 -12  10      606.83      548.58    101.39 o 
   1 -12  10       12.35       90.25     83.87 o 
   2 -12  10      886.31      769.01    114.34 o 
   3 -12  10      124.54      178.27     91.20 o 
   4 -12  10       98.70      110.71     89.51 o 
   5 -12  10        1.09       35.40     86.32 o 
  -7 -11  10      150.57      117.62     60.77 o 
  -6 -11  10     1306.81     1456.95     93.46 o 
  -5 -11  10      707.13      712.52     83.40 o 
  -4 -11  10      277.35      332.99     63.28 o 
  -3 -11  10     2686.04     2949.16    333.75 o 
  -2 -11  10      738.65      751.81     83.91 o 
  -1 -11  10      389.38      366.69     65.15 o 
   0 -11  10      465.65      424.99     65.11 o 
   1 -11  10     1490.12     1499.60    137.45 o 
   2 -11  10      896.21      912.59    112.42 o 
   3 -11  10      132.32      187.74     84.05 o 
   4 -11  10       26.11       38.37     84.99 o 
   5 -11  10       87.02      139.26     94.47 o 
   6 -11  10       11.57      -47.36     86.56 o 
   7 -11  10       50.42      119.91     99.83 o 
  -8 -10  10      206.87      255.98     64.78 o 
  -7 -10  10       36.73       19.91     52.52 o 
  -6 -10  10      354.88      355.54     64.41 o 
  -5 -10  10      531.69      545.40     76.72 o 
  -4 -10  10     1438.27     1508.43     88.80 o 
  -3 -10  10      137.52      108.11     53.49 o 
  -2 -10  10      321.83      320.95     58.94 o 
  -1 -10  10      244.63      284.20     55.56 o 
   0 -10  10       22.84      -21.70     62.33 o 
   1 -10  10     1294.61     1342.60    121.84 o 
   2 -10  10      172.17      230.45     80.43 o 
   3 -10  10      147.77      157.05     77.77 o 
   4 -10  10       37.82        5.76     72.21 o 
   5 -10  10       13.12      -15.66     76.57 o 
   6 -10  10      382.24      386.20     99.99 o 
   7 -10  10       13.49       48.44     93.41 o 
   8 -10  10      910.40     1003.33    145.41 o 
  -9  -9  10       91.73       97.63     50.23 o 
  -8  -9  10      205.44      162.60     58.57 o 
  -7  -9  10        5.40       27.17     50.23 o 
  -6  -9  10       42.94       57.82     49.78 o 
  -5  -9  10      883.80      759.46     69.99 o 
  -4  -9  10       56.02       56.11     44.78 o 
  -3  -9  10     1159.83     1272.96     79.47 o 
  -2  -9  10       27.29      -35.41     75.77 o 
  -1  -9  10      990.43      928.75     70.61 o 
   0  -9  10      819.12      777.53     68.09 o 
   1  -9  10      335.62      303.81     78.24 o 
   2  -9  10     2954.66     2867.93    156.62 o 
   3  -9  10     1255.95     1172.80    118.25 o 
   4  -9  10      363.69      365.23     89.56 o 
   5  -9  10      387.45      282.38     86.73 o 
   6  -9  10      242.12      246.45     90.12 o 
   7  -9  10     1577.56     1665.60    149.95 o 
   8  -9  10      322.11      191.06    100.68 o 
  -9  -8  10      286.42      207.86     51.42 o 
  -8  -8  10      149.14      172.09     48.76 o 
  -7  -8  10      807.96      725.49     67.11 o 
  -6  -8  10        5.81        6.15     49.77 o 
  -5  -8  10      191.29      235.76     50.82 o 
  -4  -8  10     4085.96     4143.31    205.54 o 
  -3  -8  10     2449.64     2450.46    145.83 o 
  -2  -8  10     3382.39     3336.39    122.60 o 
  -1  -8  10      256.62      282.75     50.01 o 
   0  -8  10     2676.19     2649.81    102.72 o 
   1  -8  10      569.55      641.26     91.23 o 
   2  -8  10     4409.06     3936.70    174.58 o 
   3  -8  10     2136.38     1838.89    130.67 o 
   4  -8  10      804.31      793.80     98.34 o 
   5  -8  10      112.56      148.32     75.44 o 
   6  -8  10     1408.63     1496.69    131.88 o 
   7  -8  10     1222.77     1454.98    137.64 o 
   8  -8  10      309.95      222.96     99.70 o 
   9  -8  10      241.41      366.87    111.90 o 
 -10  -7  10      181.80      123.35     58.80 o 
  -9  -7  10       69.65       60.70     46.17 o 
  -8  -7  10      158.21      167.51     45.87 o 
  -7  -7  10      274.01      298.36     55.71 o 
  -6  -7  10     1176.96     1120.29     72.78 o 
  -5  -7  10      105.17       56.37     42.77 o 
  -4  -7  10       10.57       83.81     43.70 o 
  -3  -7  10      739.93      641.00     58.82 o 
  -2  -7  10     1336.31     1285.14     79.05 o 
  -1  -7  10      689.70      653.15     69.18 o 
   0  -7  10      359.61      399.83     53.17 o 
   1  -7  10      334.98      357.92     71.57 o 
   2  -7  10      704.91      765.36     88.42 o 
   3  -7  10     1543.79     1615.66    120.87 o 
   4  -7  10       86.06      117.73     67.03 o 
   5  -7  10       48.60       39.85     68.14 o 
   6  -7  10      176.12       97.04     74.10 o 
   7  -7  10      335.66      405.00     56.33 o 
   8  -7  10      435.33      554.97     93.46 o 
   9  -7  10      136.29      135.17     59.61 o 
  10  -7  10      228.92      223.40     65.24 o 
 -10  -6  10      371.56      424.49     90.50 o 
  -9  -6  10      611.27      575.10     71.03 o 
  -8  -6  10      451.12      511.68     55.87 o 
  -7  -6  10      682.57      715.10     85.49 o 
  -6  -6  10     2351.36     2276.14     99.59 o 
  -5  -6  10     3220.94     3432.51    105.49 o 
  -4  -6  10      388.89      426.79     49.55 o 
  -3  -6  10       83.19       41.91     37.88 o 
  -2  -6  10     2687.87     2544.26     90.97 o 
  -1  -6  10     4906.56     5021.17    213.09 o 
   0  -6  10      906.66      945.85     62.96 o 
   1  -6  10        9.12      129.07     55.69 o 
   2  -6  10     1491.81     1380.81    106.48 o 
   3  -6  10        0.15      -31.72     52.19 o 
   4  -6  10      203.51      176.93     76.90 o 
   5  -6  10     2229.79     2392.19     87.39 o 
   6  -6  10       70.77       57.23     42.07 o 
   7  -6  10       70.22       77.09     44.21 o 
   8  -6  10      556.35      576.75    123.27 o 
   9  -6  10       46.57       -5.40     52.60 o 
  10  -6  10      132.76      154.04     64.98 o 
 -10  -5  10     1300.93     1441.95    111.49 o 
  -9  -5  10      714.59      821.48     95.46 o 
  -8  -5  10     1758.03     1629.84     70.65 o 
  -7  -5  10     1156.66     1182.00    103.51 o 
  -6  -5  10     4250.36     4364.43     98.69 o 
  -5  -5  10     3187.50     3105.79     96.82 o 
  -4  -5  10     2278.90     2266.08     82.96 o 
  -3  -5  10     1840.86     1691.66     71.60 o 
  -2  -5  10     6486.68     6163.02    146.76 o 
  -1  -5  10     1493.87     1408.68     68.30 o 
   0  -5  10     2463.07     2549.29     89.85 o 
   1  -5  10     3507.25     3847.55    152.68 o 
   2  -5  10        1.77      -12.14     25.88 o 
   3  -5  10      227.68      191.60     35.05 o 
   4  -5  10      412.20      490.73     46.10 o 
   5  -5  10      616.95      617.87     51.58 o 
   6  -5  10        2.01      -15.06     36.88 o 
   7  -5  10       50.26       58.36     44.32 o 
   8  -5  10      435.90      391.94     58.44 o 
   9  -5  10      121.35      135.12     53.40 o 
  10  -5  10        1.42      -57.57     50.82 o 
  11  -5  10      185.85      222.59     68.23 o 
 -11  -4  10      448.68      572.89    110.77 o 
 -10  -4  10      754.56      847.84     74.16 o 
  -9  -4  10        3.13      -52.48     34.99 o 
  -8  -4  10      490.03      501.03     45.56 o 
  -7  -4  10      962.71      970.39     54.22 o 
  -6  -4  10     1460.28     1434.58     59.84 o 
  -5  -4  10     1993.17     1932.18     65.14 o 
  -4  -4  10       20.92        6.07     26.24 o 
  -3  -4  10     1792.98     1734.94     90.54 o 
  -2  -4  10       86.23       74.47     35.56 o 
  -1  -4  10       65.74       98.55     33.98 o 
   0  -4  10     1659.54     1614.90     71.79 o 
   1  -4  10      936.04      991.28     82.35 o 
   2  -4  10       66.27       73.79     28.05 o 
   3  -4  10       12.95      -14.25     27.45 o 
   4  -4  10       50.60       68.19     32.58 o 
   5  -4  10      638.73      569.20     56.17 o 
   6  -4  10      120.32       60.70     38.35 o 
   7  -4  10       72.37       30.39     40.46 o 
   8  -4  10      195.30      274.12     78.89 o 
   9  -4  10      396.15      483.23     81.22 o 
  10  -4  10      525.71      637.91     94.99 o 
  11  -4  10       30.85      -54.57     68.40 o 
 -11  -3  10      399.21      491.15    101.03 o 
 -10  -3  10        4.03        2.28     76.86 o 
  -9  -3  10       11.16        3.58     36.06 o 
  -8  -3  10       63.05       75.64     34.29 o 
  -7  -3  10      653.98      633.39     60.76 o 
  -6  -3  10      332.46      296.16     30.32 o 
  -5  -3  10        6.38       14.79     26.90 o 
  -4  -3  10     2049.68     2088.17     62.23 o 
  -3  -3  10       14.31       47.84     25.40 o 
  -2  -3  10      210.76      236.25     35.17 o 
  -1  -3  10     2046.91     1910.41    112.44 o 
   0  -3  10     1601.83     1430.23     93.95 o 
   1  -3  10     1974.22     1964.25    104.06 o 
   2  -3  10      699.20      609.43     40.78 o 
   3  -3  10       82.47       85.90     29.29 o 
   4  -3  10     5740.41     5509.25    120.34 o 
   5  -3  10      126.54      162.34     38.19 o 
   6  -3  10     3515.55     3432.89    127.66 o 
   7  -3  10        4.68        4.95     49.15 o 
   8  -3  10       58.77       68.84     57.33 o 
   9  -3  10       15.10       60.46     62.74 o 
  10  -3  10      224.28      262.07     78.50 o 
  11  -3  10     1213.64     1318.25    116.50 o 
  12  -3  10        2.41       87.34     84.27 o 
 -11  -2  10       11.95     -103.66     74.60 o 
 -10  -2  10       93.93       77.85     78.26 o 
  -9  -2  10      182.84      160.23     83.15 o 
  -8  -2  10        1.83       -5.80     19.56 o 
  -7  -2  10      284.30      225.19     28.65 o 
  -6  -2  10     1145.49     1076.13     48.05 o 
  -5  -2  10     7509.80     7381.08    117.83 o 
  -4  -2  10     2194.47     2236.87     61.50 o 
  -3  -2  10      482.70      428.90     32.81 o 
  -2  -2  10     2424.54     2290.40     60.17 o 
  -1  -2  10     3113.39     3149.09     69.91 o 
   0  -2  10     9093.85     8840.77    164.57 o 
   1  -2  10      691.39      681.48     64.10 o 
   2  -2  10     1729.00     1754.73     60.84 o 
   3  -2  10      176.20      207.07     48.81 o 
   4  -2  10      823.17      732.25     37.85 o 
   5  -2  10     6858.21     6869.14    211.47 o 
   6  -2  10      174.15      195.56     53.56 o 
   7  -2  10      352.56      323.39     59.20 o 
   8  -2  10       13.12       25.59     50.63 o 
   9  -2  10       13.90      -40.25     50.78 o 
  10  -2  10       16.34      -37.91     64.81 o 
  11  -2  10      115.36      121.64     72.18 o 
  12  -2  10       12.54      138.98     85.85 o 
 -11  -1  10       11.11      -59.31     67.84 o 
 -10  -1  10        4.06      -18.05     49.27 o 
  -9  -1  10        1.66       36.02     47.33 o 
  -8  -1  10       20.18       40.37     40.84 o 
  -7  -1  10      129.81      112.93     57.60 o 
  -6  -1  10     1065.59     1039.21     46.87 o 
  -5  -1  10       13.49        0.94     23.74 o 
  -4  -1  10      148.97      139.52     30.30 o 
  -3  -1  10      197.76      221.80     36.48 o 
  -2  -1  10      199.30      221.76     41.78 o 
  -1  -1  10      372.22      383.11     29.97 o 
   0  -1  10      211.07      252.98     51.69 o 
   1  -1  10     1863.18     1965.45     66.88 o 
   2  -1  10      156.00      160.13     23.54 o 
   3  -1  10     1608.18     1619.07     88.32 o 
   4  -1  10      283.89      244.38     69.07 o 
   5  -1  10      937.14     1087.88     52.40 o 
   6  -1  10      552.62      568.62     63.77 o 
   7  -1  10      145.88      138.57     52.75 o 
   8  -1  10     2660.65     2549.78    128.00 o 
   9  -1  10      493.27      397.41     71.19 o 
  10  -1  10      354.50      389.83     76.97 o 
  11  -1  10      148.69      191.21     75.62 o 
  12  -1  10      128.76      121.96     83.29 o 
 -11   0  10      620.26      576.60     99.25 o 
 -10   0  10       23.44       54.05     50.81 o 
  -9   0  10     2712.82     2891.72    109.99 o 
  -8   0  10     2826.52     3118.71    130.41 o 
  -7   0  10     1813.71     1799.89     83.80 o 
  -6   0  10     2284.67     2424.60     68.32 o 
  -5   0  10       14.79      -13.18     22.52 o 
  -4   0  10     1263.88     1205.67     60.84 o 
  -3   0  10     4175.86     3984.53     73.17 o 
  -2   0  10     6246.80     6329.67     96.57 o 
  -1   0  10     2926.44     2922.10     61.78 o 
   0   0  10       39.63       -6.90     36.71 o 
   1   0  10     1042.30     1064.11     50.82 o 
   2   0  10     3343.22     3484.37     69.09 o 
   3   0  10      567.38      532.08     41.13 o 
   4   0  10     2089.16     2182.82     66.67 o 
   5   0  10     1166.16     1046.48     50.96 o 
   6   0  10      935.61      900.79     76.12 o 
   7   0  10      161.71      214.86     55.40 o 
   8   0  10      128.95      198.78     61.93 o 
   9   0  10     3413.82     3329.03    147.23 o 
  10   0  10        5.86      -39.15     61.80 o 
  11   0  10       51.09       11.56     71.03 o 
  12   0  10      340.43      438.32     92.76 o 
  13   0  10      170.48       99.73     85.03 o 
 -11   1  10       54.62      148.26     75.82 o 
 -10   1  10     2030.71     2415.93    105.89 o 
  -9   1  10     1654.79     1820.74    118.11 o 
  -8   1  10     2653.76     2762.74    177.38 o 
  -7   1  10     1665.97     1914.30    128.23 o 
  -6   1  10     2872.58     3129.50    148.80 o 
  -5   1  10     2648.70     2583.45     87.42 o 
  -4   1  10     1432.33     1285.09     51.60 o 
  -3   1  10     3251.70     3185.23     62.25 o 
  -2   1  10     3898.51     3899.20     69.54 o 
  -1   1  10      347.59      356.77     40.53 o 
   0   1  10       38.20       11.78     23.10 o 
   1   1  10      157.45      162.71     27.92 o 
   2   1  10      295.62      339.71     31.03 o 
   3   1  10      838.82      689.06     58.07 o 
   4   1  10        0.02       -6.81     23.51 o 
   5   1  10     1301.03     1448.09     56.94 o 
   6   1  10      540.10      484.96     60.83 o 
   7   1  10     1277.15     1094.46     87.03 o 
   8   1  10     2037.15     2118.03    115.67 o 
   9   1  10      739.15      646.23     79.65 o 
  10   1  10      350.02      268.61     69.72 o 
  11   1  10        7.51       -1.05     62.39 o 
  12   1  10      114.18       98.40     78.82 o 
  13   1  10       63.66      -26.46     80.30 o 
 -11   2  10      368.79      279.25     86.29 o 
 -10   2  10      100.15      140.87     54.39 o 
  -9   2  10      449.95      383.65     66.89 o 
  -8   2  10      750.06      829.80     66.37 o 
  -7   2  10      667.29      831.06     89.94 o 
  -6   2  10      432.08      377.24     70.13 o 
  -5   2  10      239.70      256.83     63.00 o 
  -4   2  10     1709.13     1777.72     48.04 o 
  -3   2  10     3382.64     3332.18     60.30 o 
  -2   2  10      835.93      917.93     61.43 o 
  -1   2  10      553.82      540.39     33.34 o 
   0   2  10     1201.93     1139.87     51.17 o 
   1   2  10      932.69      924.35     50.63 o 
   2   2  10       10.10       23.79     19.02 o 
   3   2  10      532.85      533.25     54.18 o 
   4   2  10     1530.11     1495.78    109.42 o 
   5   2  10      422.00      418.39     35.29 o 
   6   2  10     3670.41     3539.75     78.95 o 
   7   2  10       59.65       31.57     46.46 o 
   8   2  10       56.40      149.78     54.40 o 
   9   2  10       32.63       94.07     60.96 o 
  10   2  10      496.55      605.63     86.15 o 
  11   2  10      715.51      714.49     92.69 o 
  12   2  10       30.87       -3.05     76.34 o 
  13   2  10       27.22       82.69     79.63 o 
 -11   3  10        6.66      -24.97     75.76 o 
 -10   3  10      143.14      167.21     66.99 o 
  -9   3  10        3.56      -30.17     44.72 o 
  -8   3  10       31.46       -5.85     43.15 o 
  -7   3  10     1857.70     2060.43    130.33 o 
  -6   3  10     1303.71     1083.12     93.63 o 
  -5   3  10      232.31      322.95     63.81 o 
  -4   3  10      182.05      227.26     39.38 o 
  -3   3  10       24.23       24.67     14.21 o 
  -2   3  10     3889.02     3878.29     78.01 o 
  -1   3  10       44.83       50.85     17.46 o 
   0   3  10        2.25       -9.05     16.32 o 
   1   3  10     1006.31     1104.24     41.77 o 
   2   3  10      198.39      244.01     28.99 o 
   3   3  10     1056.81     1057.28     48.23 o 
   4   3  10      491.45      455.86     35.52 o 
   5   3  10     3910.11     3982.54     87.36 o 
   6   3  10        9.56       34.78     27.45 o 
   7   3  10      244.16      284.39     57.70 o 
   8   3  10       71.25       10.37     48.80 o 
   9   3  10      109.56       44.16     55.70 o 
  10   3  10       96.23       51.60     61.54 o 
  11   3  10        2.77        0.50     68.31 o 
  12   3  10     1178.75     1323.83    124.00 o 
  13   3  10      196.46      197.28     84.22 o 
 -11   4  10       20.92      -57.42     77.85 o 
 -10   4  10      394.60      402.97     83.08 o 
  -9   4  10       85.00       50.19     49.95 o 
  -8   4  10     1466.50     1385.08     77.10 o 
  -7   4  10      216.79      161.01     64.21 o 
  -6   4  10     1323.28     1353.95     71.76 o 
  -5   4  10      533.45      585.04     61.38 o 
  -4   4  10        5.93        1.93     32.35 o 
  -3   4  10      292.35      250.45     46.55 o 
  -2   4  10     2609.66     2333.62    120.62 o 
  -1   4  10     3016.50     3017.40     55.07 o 
   0   4  10       89.76       43.52     23.66 o 
   1   4  10     1461.37     1482.49     41.92 o 
   2   4  10       24.73       14.15     22.39 o 
   3   4  10      872.02      863.28     35.87 o 
   4   4  10       14.92       33.62     23.54 o 
   5   4  10      872.40      880.75     34.89 o 
   6   4  10      864.14      882.32     44.82 o 
   7   4  10      298.50      262.87     61.68 o 
   8   4  10       96.60      129.09     54.23 o 
   9   4  10        2.81      -72.58     49.54 o 
  10   4  10       42.14       21.08     56.03 o 
  11   4  10      925.94      826.16     98.68 o 
  12   4  10      424.77      327.81     85.11 o 
  13   4  10       88.79      -32.04     79.01 o 
 -10   5  10       28.70       10.75     50.99 o 
  -9   5  10      246.65      236.94     85.82 o 
  -8   5  10       14.01        5.43     78.35 o 
  -7   5  10      661.41      573.77     69.61 o 
  -6   5  10      426.92      505.02     52.85 o 
  -5   5  10      819.67      846.20     94.75 o 
  -4   5  10       37.60       81.62     50.07 o 
  -3   5  10      215.24      229.38     37.26 o 
  -2   5  10      467.19      364.29     39.50 o 
  -1   5  10      191.41      141.40     31.16 o 
   0   5  10     3871.20     3975.79     64.10 o 
   1   5  10       39.59       27.82     17.31 o 
   2   5  10     3636.35     3616.78     84.90 o 
   3   5  10        7.75       22.87     21.67 o 
   4   5  10       39.46       22.27     18.56 o 
   5   5  10     1086.83     1017.36     37.72 o 
   6   5  10     2019.88     2082.52     48.42 o 
   7   5  10     4773.00     4550.12    162.38 o 
   8   5  10      803.75      801.83     81.53 o 
   9   5  10      484.49      392.36     71.01 o 
  10   5  10      716.70      690.79     90.51 o 
  11   5  10     1521.21     1309.67    112.48 o 
  12   5  10      818.52      810.44    107.58 o 
  13   5  10     1006.68     1260.43    125.75 o 
 -10   6  10      703.70      576.59    117.28 o 
  -9   6  10     1100.33     1227.70     82.89 o 
  -8   6  10      431.51      422.58     48.29 o 
  -7   6  10       76.62       55.00    100.66 o 
  -6   6  10     2398.47     2436.23     91.24 o 
  -5   6  10      190.38      237.80     43.36 o 
  -4   6  10     5672.36     5614.99    130.01 o 
  -3   6  10       41.68       20.84     31.32 o 
  -2   6  10     1235.34     1078.77    121.40 o 
  -1   6  10     1521.97     1634.39     67.82 o 
   0   6  10     1014.68     1022.12     61.80 o 
   1   6  10     7155.63     6923.57    129.20 o 
   2   6  10     4268.24     4148.12     93.11 o 
   3   6  10     2961.77     2867.09     72.65 o 
   4   6  10        2.29        2.55     13.87 o 
   5   6  10     3287.20     3173.73     63.43 o 
   6   6  10     3962.42     4207.96     72.06 o 
   7   6  10     2855.28     2865.35    130.08 o 
   8   6  10     2125.88     2056.95    116.80 o 
   9   6  10     1339.34     1349.63    101.78 o 
  10   6  10        1.53       31.99     59.38 o 
  11   6  10      850.97      936.20    101.28 o 
  12   6  10     1607.66     1512.86    124.62 o 
  13   6  10      868.04      899.77    118.73 o 
 -10   7  10     1674.56     1625.50     95.22 o 
  -9   7  10      325.87      262.35     47.61 o 
  -8   7  10      177.73      170.54     51.16 o 
  -7   7  10      837.50      875.62    171.76 o 
  -6   7  10      132.12      107.86     44.76 o 
  -5   7  10     1368.06     1405.01     72.49 o 
  -4   7  10        7.02        5.56     34.39 o 
  -3   7  10     2221.46     2073.51     81.34 o 
  -2   7  10      250.29      188.36     35.65 o 
  -1   7  10      177.07      182.59     33.84 o 
   0   7  10        9.08       14.26     31.30 o 
   1   7  10     1903.77     1920.92     65.91 o 
   2   7  10      601.44      612.05     40.32 o 
   3   7  10       97.32       89.21     26.13 o 
   4   7  10     1857.62     1880.43     51.36 o 
   5   7  10      700.30      728.04     68.71 o 
   6   7  10      240.54      261.05     25.53 o 
   7   7  10     1075.18      965.99     85.84 o 
   8   7  10     1779.62     1636.57    108.23 o 
   9   7  10      543.24      528.10     77.32 o 
  10   7  10       18.41      -11.86     59.08 o 
  11   7  10        1.93       11.52     65.38 o 
  12   7  10     1396.72     1399.58    125.76 o 
  13   7  10      158.65       63.23     83.12 o 
  -9   8  10      163.44      217.81     46.42 o 
  -8   8  10       15.58       -2.58     37.86 o 
  -7   8  10       65.47       14.37     43.58 o 
  -6   8  10      660.09      627.95     59.02 o 
  -5   8  10      467.56      547.03     55.09 o 
  -4   8  10       88.71      115.28     40.04 o 
  -3   8  10       16.63      -11.44     32.81 o 
  -2   8  10     2398.55     2219.88     79.14 o 
  -1   8  10     4065.63     4014.57    101.71 o 
   0   8  10      494.89      449.22     40.69 o 
   1   8  10      427.52      463.22     69.38 o 
   2   8  10     1355.97     1246.53    110.22 o 
   3   8  10     1384.49     1436.60     56.38 o 
   4   8  10       63.73       51.98     26.37 o 
   5   8  10     9857.91     9514.60    159.73 o 
   6   8  10      184.96      156.40     24.47 o 
   7   8  10       53.33       52.41     53.44 o 
   8   8  10       17.72        9.77     52.05 o 
   9   8  10      545.70      508.23     77.37 o 
  10   8  10      373.83      489.00     82.72 o 
  11   8  10      252.27      129.68     75.94 o 
  12   8  10       77.22      103.44     78.66 o 
  13   8  10       16.12       77.04     83.64 o 
  -9   9  10       34.05       10.33     53.54 o 
  -8   9  10       33.10      -27.36     38.67 o 
  -7   9  10     1073.40      977.52     87.99 o 
  -6   9  10     1382.08     1386.75     79.21 o 
  -5   9  10      598.64      545.61     56.98 o 
  -4   9  10       16.54      -40.34     41.79 o 
  -3   9  10      134.09      103.03     38.93 o 
  -2   9  10      965.72      908.14     58.03 o 
  -1   9  10     4082.40     4206.66    151.67 o 
   0   9  10       15.77       68.64     30.98 o 
   1   9  10     1976.37     1995.40     93.34 o 
   2   9  10       59.45       86.77     34.54 o 
   3   9  10      199.90      209.46     33.12 o 
   4   9  10     5260.94     5135.86    106.90 o 
   5   9  10      112.06       48.30     21.83 o 
   6   9  10     1511.67     1633.53     52.05 o 
   7   9  10        0.92      -23.87     22.35 o 
   8   9  10      445.63      514.41     81.02 o 
   9   9  10        2.82       -4.48     56.63 o 
  10   9  10      233.27      335.54     74.82 o 
  11   9  10       26.01       57.54     69.34 o 
  12   9  10       44.33        6.04     71.93 o 
  13   9  10       86.66      143.85     81.26 o 
  -9  10  10      176.08      143.01     48.76 o 
  -8  10  10       22.01       18.31     42.45 o 
  -7  10  10     1039.62     1054.61     76.45 o 
  -6  10  10      214.20      251.88     75.71 o 
  -5  10  10      237.38      217.88     48.50 o 
  -4  10  10      197.01      195.31     44.39 o 
  -3  10  10       45.79        1.04     35.65 o 
  -2  10  10      702.25      760.03     57.40 o 
  -1  10  10      158.99      120.67     36.03 o 
   0  10  10      844.81      825.45     53.08 o 
   1  10  10        3.83       14.30     29.80 o 
   2  10  10      509.47      549.87     45.41 o 
   3  10  10      185.66      187.48     33.94 o 
   4  10  10     5715.24     5479.75    113.94 o 
   5  10  10     1045.63      993.41     50.53 o 
   6  10  10        1.93        0.81     23.05 o 
   7  10  10      319.33      262.20     30.56 o 
   8  10  10      640.94      635.44     82.55 o 
   9  10  10      404.31      492.51     84.07 o 
  10  10  10     1342.68     1264.35    111.03 o 
  11  10  10      938.42      929.16    105.40 o 
  12  10  10        5.58       38.42     73.44 o 
  -8  11  10       38.61        5.07     44.39 o 
  -7  11  10      306.85      197.11     53.63 o 
  -6  11  10      281.43      237.59     54.57 o 
  -5  11  10        1.99       17.24     42.62 o 
  -4  11  10        6.25       27.34     41.13 o 
  -3  11  10       13.15       14.31     37.67 o 
  -2  11  10      331.35      375.09     48.47 o 
  -1  11  10     1587.46     1587.91    134.91 o 
   0  11  10     1767.92     1792.84     74.93 o 
   1  11  10      139.00      122.08     37.73 o 
   2  11  10     1073.07     1066.25     56.67 o 
   3  11  10     1976.16     2011.05     75.00 o 
   4  11  10     3671.15     3576.03     72.85 o 
   5  11  10     3237.14     3214.10     88.41 o 
   6  11  10     1951.36     1188.38     77.81 o 
   7  11  10     2047.19     2061.30     60.83 o 
   8  11  10      233.55      233.19     71.55 o 
   9  11  10     2437.79     2331.56    137.38 o 
  10  11  10     2288.74     2477.99    146.91 o 
  11  11  10     1913.71     1801.82    132.83 o 
  12  11  10      184.02      131.62     81.37 o 
  -7  12  10       69.73       53.30     59.53 o 
  -6  12  10      541.78      494.61     62.22 o 
  -5  12  10      377.35      389.46     59.69 o 
  -4  12  10       10.71       -7.61     63.73 o 
  -3  12  10      114.27      101.69     43.18 o
[truncated: 177,102 more chars]
